# Supplementary material for: trans-Tetra­carbonyl­bis­[tris­(4-fluoro­phen­yl)phosphane-κP]chromium(0)
Source: Acta Crystallogr Sect E Struct Rep Online. 2011 Aug 27;67(Pt 9):m1314–5. doi: 10.1107/S1600536811033939 (PMC3200925; doi:10.1107/S1600536811033939)
Supplement: Supplementary file 1 [file e-67-m1314-sup1.cif]

##############################################################################
#                                                                            #
# This CIF contains the data in a paper accepted for publication in          #
# Acta Crystallographica Section E. It conforms to the requirements of       #
# Notes for Authors for Acta Crystallographica Section E, and has been       #
# peer reviewed under the auspices of the IUCr Commission on Journals.       #
#                                                                            #
# Full details of the Crystallographic Information File format               #
# are given in the paper "The Crystallographic Information File (CIF):       #
# a New Standard Archive File for Crystallography" by S. R. Hall, F. H.      #
# Allen and I. D. Brown [Acta Cryst. (1991), A47, 655-685].                  #
#                                                                            #
# The current version of the core CIF dictionary is obtainable from          #
# ftp://ftp.iucr.org/pub/cif_core.dic.                                       #
#                                                                            #
# Software is freely available for graphical display of the structure(s)     #
# in this CIF. For information consult the CIF software page                 #
# http://www.iucr.org/resources/cif/software.                                #
#                                                                            #
# This file may be used for bona fide research purposes within the           #
# scientific community so long as proper attribution is given to the journal # 
# article from which it was obtained.                                        #
#                                                                            #
##############################################################################
data_I
_audit_creation_method     SHELXL-97
_chemical_name_systematic
;
<i>trans</i>-Tetracarbonylbis[tris(4-fluorophenyl)phosphane-
\k<i>P</i>]chromium(0)
;
_chemical_name_common     ?
_chemical_formula_moiety     'C40 H24 Cr F6 O4 P2'
_chemical_formula_sum     'C40 H24 Cr F6 O4 P2'
_chemical_formula_iupac     '[Cr (C18 H12 F3 P)2 (C O)4]'
_chemical_formula_weight     796.53
_chemical_melting_point     ?
_symmetry_cell_setting     monoclinic
_symmetry_space_group_name_H-M     ' C 2/c'
_symmetry_space_group_name_Hall     '-C 2yc'
loop_
    _symmetry_equiv_pos_as_xyz
    'x, y, z'
    '-x, y, -z+1/2'
    'x+1/2, y+1/2, z'
    '-x+1/2, y+1/2, -z+1/2'
    '-x, -y, -z'
    'x, -y, z-1/2'
    '-x+1/2, -y+1/2, -z'
    'x+1/2, -y+1/2, z-1/2'
_cell_length_a     11.9318(8)
_cell_length_b     18.0956(8)
_cell_length_c     15.8195(8)
_cell_angle_alpha     90.00
_cell_angle_beta     92.7400(10)
_cell_angle_gamma     90.00
_cell_volume     3411.7(3)
_cell_formula_units_Z     4
_cell_measurement_reflns_used     9233
_cell_measurement_theta_min     2.37
_cell_measurement_theta_max     30.05
_cell_measurement_temperature     100.0(10)
_exptl_crystal_description     block
_exptl_crystal_colour     colourless
_exptl_crystal_size_max     0.29
_exptl_crystal_size_mid     0.21
_exptl_crystal_size_min     0.19
_exptl_crystal_density_diffrn     1.551
_exptl_crystal_density_meas     ?
_exptl_crystal_density_method     'not measured'
_exptl_crystal_F_000     1616
_exptl_absorpt_coefficient_mu     0.506
_exptl_absorpt_correction_type     multi-scan
_exptl_absorpt_process_details     '(<i>SADABS</i>; Bruker, 2009)'
_exptl_absorpt_correction_T_min     0.8688
_exptl_absorpt_correction_T_max     0.9118
_exptl_special_details
;
The crystal was placed in the cold stream of an Oxford Cryosystems Cobra
open-flow nitrogen cryostat (Cosier & Glazer, 1986) operating at 100.0 (1) K.
;
_diffrn_ambient_temperature     100.0(10)
_diffrn_radiation_type     MoK\a
_diffrn_radiation_wavelength     0.71073
_diffrn_radiation_source     'fine-focus sealed tube'
_diffrn_radiation_monochromator     graphite
_diffrn_measurement_device_type     'Bruker APEX Duo CCD area-detector'
_diffrn_measurement_method     '\f and \w scans'
_diffrn_detector_area_resol_mean     ?
_diffrn_reflns_number     35263
_diffrn_reflns_av_R_equivalents     0.0217
_diffrn_reflns_av_sigmaI/netI     0.0127
_diffrn_reflns_theta_min     2.05
_diffrn_reflns_theta_max     30.09
_diffrn_reflns_theta_full     30.09
_diffrn_measured_fraction_theta_max     0.999
_diffrn_measured_fraction_theta_full     0.999
_diffrn_reflns_limit_h_min     -16
_diffrn_reflns_limit_h_max     16
_diffrn_reflns_limit_k_min     -25
_diffrn_reflns_limit_k_max     25
_diffrn_reflns_limit_l_min     -22
_diffrn_reflns_limit_l_max     22
_diffrn_standards_number     0
_diffrn_standards_interval_count     .
_diffrn_standards_interval_time     .
_diffrn_standards_decay_%     ?
_refine_special_details
;
Refinement of <i>F</i>^2^ against ALL reflections. The weighted <i>R</i>-factor
<i>wR</i> and goodness of fit <i>S</i> are based on <i>F</i>^2^, conventional
<i>R</i>-factors <i>R</i> are based on <i>F</i>, with <i>F</i> set to zero for
negative <i>F</i>^2^. The threshold expression of <i>F</i>^2^ >
\s(<i>F</i>^2^) is used only for calculating <i>R</i>-factors(gt) <i>etc</i>.
and is not relevant to the choice of reflections for refinement.
<i>R</i>-factors based on <i>F</i>^2^ are statistically about twice as large
as those based on <i>F</i>, and <i>R</i>- factors based on ALL data will be
even larger.
;
_reflns_number_total     5028
_reflns_number_gt     4627
_reflns_threshold_expression     'I > 2\s(I)'
_refine_ls_structure_factor_coef     Fsqd
_refine_ls_matrix_type     full
_refine_ls_R_factor_all     0.0287
_refine_ls_R_factor_gt     0.0258
_refine_ls_wR_factor_gt     0.0714
_refine_ls_wR_factor_ref     0.0738
_refine_ls_goodness_of_fit_ref     1.038
_refine_ls_restrained_S_all     1.038
_refine_ls_number_reflns     5028
_refine_ls_number_parameters     242
_refine_ls_number_restraints     0
_refine_ls_hydrogen_treatment     constr
_refine_ls_weighting_scheme     calc
_refine_ls_weighting_details
         'calc w=1/[\s^2^(Fo^2^)+(0.0350P)^2^+3.7272P] where P=(Fo^2^+2Fc^2^)/3'
_atom_sites_solution_hydrogens     geom
_atom_sites_solution_primary     direct
_atom_sites_solution_secondary     difmap
_refine_ls_shift/su_max     0.001
_refine_ls_shift/su_mean     0.000
_refine_diff_density_max     0.415
_refine_diff_density_min     -0.471
_refine_ls_extinction_method     none
_refine_ls_extinction_coef     ?
loop_
    _atom_type_symbol
    _atom_type_description
    _atom_type_scat_dispersion_real
    _atom_type_scat_dispersion_imag
    _atom_type_scat_source
    'C' 'C' 0.0033 0.0016
                         'International Tables Vol C Tables 4.2.6.8 and 6.1.1.4'
    'H' 'H' 0.0000 0.0000
                         'International Tables Vol C Tables 4.2.6.8 and 6.1.1.4'
    'O' 'O' 0.0106 0.0060
                         'International Tables Vol C Tables 4.2.6.8 and 6.1.1.4'
    'F' 'F' 0.0171 0.0103
                         'International Tables Vol C Tables 4.2.6.8 and 6.1.1.4'
    'P' 'P' 0.1023 0.0942
                         'International Tables Vol C Tables 4.2.6.8 and 6.1.1.4'
    'Cr' 'Cr' 0.3209 0.6236
                         'International Tables Vol C Tables 4.2.6.8 and 6.1.1.4'
_computing_data_collection     'APEX2 (Bruker, 2009)'
_computing_cell_refinement     'SAINT (Bruker, 2009)'
_computing_data_reduction     'SAINT (Bruker, 2009)'
_computing_structure_solution     'SHELXTL (Sheldrick, 2008)'
_computing_structure_refinement     'SHELXTL  (Sheldrick, 2008)'
_computing_molecular_graphics     'SHELXTL  (Sheldrick, 2008)'
_computing_publication_material
;
SHELXTL (Sheldrick, 2008) and PLATON (Spek, 2009)
;
loop_
    _atom_site_type_symbol
    _atom_site_label
    _atom_site_fract_x
    _atom_site_fract_y
    _atom_site_fract_z
    _atom_site_U_iso_or_equiv
    _atom_site_adp_type
    _atom_site_calc_flag
    _atom_site_refinement_flags
    _atom_site_occupancy
    _atom_site_symmetry_multiplicity
    _atom_site_disorder_assembly
    _atom_site_disorder_group
    Cr Cr1 0.0000 0.470721(12) 0.2500 0.01127(6) Uani d S 1 2 . .
    P P1 0.18184(2) 0.464307(14) 0.310682(16) 0.01170(6) Uani d . 1 1 . .
    F F1 0.47047(7) 0.30568(5) 0.07445(5) 0.03078(18) Uani d . 1 1 . .
    F F2 0.27164(8) 0.30623(5) 0.63765(5) 0.0368(2) Uani d . 1 1 . .
    F F3 0.37981(7) 0.75534(4) 0.41277(5) 0.02655(16) Uani d . 1 1 . .
    O O1 0.0000 0.63797(7) 0.2500 0.0450(4) Uani d S 1 2 . .
    O O2 0.08864(8) 0.48305(6) 0.07365(6) 0.0300(2) Uani d . 1 1 . .
    O O3 0.0000 0.30234(6) 0.2500 0.0249(2) Uani d S 1 2 . .
    C C1 0.31342(9) 0.45249(6) 0.16868(7) 0.01626(19) Uani d . 1 1 . .
    H H1A 0.2919 0.5010 0.1573 0.020 Uiso calc R 1 1 . .
    C C2 0.37850(9) 0.41494(7) 0.11182(7) 0.0195(2) Uani d . 1 1 . .
    H H2A 0.4017 0.4379 0.0630 0.023 Uiso calc R 1 1 . .
    C C3 0.40757(9) 0.34262(7) 0.13002(7) 0.0207(2) Uani d . 1 1 . .
    C C4 0.37508(10) 0.30617(6) 0.20114(7) 0.0207(2) Uani d . 1 1 . .
    H H4A 0.3955 0.2572 0.2111 0.025 Uiso calc R 1 1 . .
    C C5 0.31090(9) 0.34444(6) 0.25788(7) 0.01666(19) Uani d . 1 1 . .
    H H5A 0.2883 0.3208 0.3064 0.020 Uiso calc R 1 1 . .
    C C6 0.27996(8) 0.41807(6) 0.24279(6) 0.01374(18) Uani d . 1 1 . .
    C C7 0.12666(10) 0.36724(6) 0.44384(7) 0.0193(2) Uani d . 1 1 . .
    H H7A 0.0583 0.3604 0.4142 0.023 Uiso calc R 1 1 . .
    C C8 0.14776(11) 0.33051(7) 0.52065(8) 0.0247(2) Uani d . 1 1 . .
    H H8A 0.0940 0.2998 0.5428 0.030 Uiso calc R 1 1 . .
    C C9 0.25007(12) 0.34096(6) 0.56260(7) 0.0242(2) Uani d . 1 1 . .
    C C10 0.33278(10) 0.38535(7) 0.53176(7) 0.0231(2) Uani d . 1 1 . .
    H H10A 0.4018 0.3906 0.5611 0.028 Uiso calc R 1 1 . .
    C C11 0.31014(9) 0.42195(6) 0.45570(7) 0.0191(2) Uani d . 1 1 . .
    H H11A 0.3647 0.4523 0.4340 0.023 Uiso calc R 1 1 . .
    C C12 0.20668(9) 0.41398(6) 0.41100(6) 0.01477(18) Uani d . 1 1 . .
    C C13 0.19260(9) 0.59837(6) 0.39426(7) 0.01655(19) Uani d . 1 1 . .
    H H13A 0.1238 0.5831 0.4133 0.020 Uiso calc R 1 1 . .
    C C14 0.23616(9) 0.66625(6) 0.42015(7) 0.0186(2) Uani d . 1 1 . .
    H H14A 0.1979 0.6963 0.4567 0.022 Uiso calc R 1 1 . .
    C C15 0.33815(10) 0.68791(6) 0.39001(7) 0.0185(2) Uani d . 1 1 . .
    C C16 0.39903(9) 0.64423(6) 0.33799(7) 0.0189(2) Uani d . 1 1 . .
    H H16A 0.4679 0.6600 0.3195 0.023 Uiso calc R 1 1 . .
    C C17 0.35499(9) 0.57552(6) 0.31349(7) 0.01725(19) Uani d . 1 1 . .
    H H17A 0.3957 0.5448 0.2792 0.021 Uiso calc R 1 1 . .
    C C18 0.25037(8) 0.55231(5) 0.33991(6) 0.01340(17) Uani d . 1 1 . .
    C C37 0.0000 0.57466(9) 0.2500 0.0235(3) Uani d S 1 2 . .
    C C38 0.05647(9) 0.47660(6) 0.14043(7) 0.0185(2) Uani d . 1 1 . .
    C C39 0.0000 0.36578(8) 0.2500 0.0154(3) Uani d S 1 2 . .
loop_
    _atom_site_aniso_label
    _atom_site_aniso_U_11
    _atom_site_aniso_U_22
    _atom_site_aniso_U_33
    _atom_site_aniso_U_12
    _atom_site_aniso_U_13
    _atom_site_aniso_U_23
    Cr1 0.01065(10) 0.00928(10) 0.01385(11) 0.000 0.00032(7) 0.000
    P1 0.01137(11) 0.01041(11) 0.01334(12) 0.00025(8) 0.00078(8) 0.00089(8)
    F1 0.0299(4) 0.0317(4) 0.0315(4) 0.0092(3) 0.0101(3) -0.0112(3)
    F2 0.0589(6) 0.0308(4) 0.0198(4) -0.0033(4) -0.0080(3) 0.0124(3)
    F3 0.0354(4) 0.0177(3) 0.0266(4) -0.0114(3) 0.0022(3) -0.0056(3)
    O1 0.0433(8) 0.0133(6) 0.0749(12) 0.000 -0.0335(8) 0.000
    O2 0.0223(4) 0.0483(6) 0.0196(4) -0.0018(4) 0.0024(3) 0.0089(4)
    O3 0.0365(7) 0.0132(5) 0.0250(6) 0.000 0.0024(5) 0.000
    C1 0.0154(4) 0.0155(4) 0.0180(5) 0.0012(4) 0.0019(4) 0.0001(4)
    C2 0.0173(5) 0.0231(5) 0.0185(5) 0.0001(4) 0.0042(4) -0.0012(4)
    C3 0.0165(5) 0.0238(5) 0.0221(5) 0.0047(4) 0.0020(4) -0.0085(4)
    C4 0.0213(5) 0.0159(5) 0.0245(5) 0.0055(4) -0.0024(4) -0.0040(4)
    C5 0.0180(5) 0.0142(4) 0.0177(4) 0.0018(4) -0.0011(4) -0.0002(4)
    C6 0.0121(4) 0.0134(4) 0.0156(4) 0.0010(3) -0.0002(3) -0.0009(3)
    C7 0.0234(5) 0.0168(5) 0.0176(5) -0.0029(4) 0.0008(4) 0.0021(4)
    C8 0.0360(6) 0.0184(5) 0.0199(5) -0.0051(5) 0.0023(5) 0.0050(4)
    C9 0.0404(7) 0.0168(5) 0.0152(5) 0.0029(5) -0.0016(4) 0.0041(4)
    C10 0.0265(5) 0.0227(5) 0.0196(5) 0.0039(4) -0.0050(4) 0.0024(4)
    C11 0.0185(5) 0.0204(5) 0.0183(5) 0.0009(4) -0.0007(4) 0.0028(4)
    C12 0.0172(4) 0.0126(4) 0.0145(4) 0.0017(3) 0.0011(3) 0.0010(3)
    C13 0.0157(4) 0.0167(5) 0.0174(4) -0.0012(4) 0.0017(3) -0.0009(4)
    C14 0.0212(5) 0.0167(5) 0.0180(5) -0.0004(4) 0.0012(4) -0.0038(4)
    C15 0.0244(5) 0.0140(4) 0.0168(5) -0.0054(4) -0.0022(4) -0.0004(4)
    C16 0.0184(5) 0.0199(5) 0.0185(5) -0.0062(4) 0.0012(4) 0.0004(4)
    C17 0.0157(5) 0.0168(5) 0.0194(5) -0.0020(4) 0.0028(4) -0.0015(4)
    C18 0.0135(4) 0.0121(4) 0.0145(4) -0.0006(3) -0.0005(3) 0.0008(3)
    C37 0.0188(7) 0.0153(7) 0.0350(9) 0.000 -0.0117(6) 0.000
    C38 0.0138(4) 0.0214(5) 0.0200(5) -0.0004(4) -0.0013(4) 0.0044(4)
    C39 0.0167(6) 0.0159(6) 0.0138(6) 0.000 0.0013(5) 0.000
_geom_special_details
;
All e.s.d.'s (except the e.s.d. in the dihedral angle between two l.s. planes)
are estimated using the full covariance matrix. The cell e.s.d.'s are taken
into account individually in the estimation of e.s.d.'s in distances, angles
and torsion angles; correlations between e.s.d.'s in cell parameters are only
used when they are defined by crystal symmetry. An approximate (isotropic)
treatment of cell e.s.d.'s is used for estimating e.s.d.'s involving l.s.
planes.
;
loop_
    _geom_bond_atom_site_label_1
    _geom_bond_atom_site_label_2
    _geom_bond_site_symmetry_2
    _geom_bond_distance
    _geom_bond_publ_flag
    Cr1 C37 . 1.8808(17) y
    Cr1 C38 2 1.8924(11) y
    Cr1 C38 . 1.8925(11) y
    Cr1 C39 . 1.8989(15) y
    Cr1 P1 2 2.3331(3) y
    Cr1 P1 . 2.3331(3) y
    P1 C6 . 1.8288(10) ?
    P1 C18 . 1.8391(10) ?
    P1 C12 . 1.8414(10) ?
    F1 C3 . 1.3587(12) ?
    F2 C9 . 1.3570(13) ?
    F3 C15 . 1.3595(12) ?
    O1 C37 . 1.146(2) ?
    O2 C38 . 1.1471(15) ?
    O3 C39 . 1.1481(19) ?
    C1 C2 . 1.3931(15) ?
    C1 C6 . 1.4023(14) ?
    C1 H1A . 0.9300 ?
    C2 C3 . 1.3806(16) ?
    C2 H2A . 0.9300 ?
    C3 C4 . 1.3758(17) ?
    C4 C5 . 1.3918(15) ?
    C4 H4A . 0.9300 ?
    C5 C6 . 1.4001(14) ?
    C5 H5A . 0.9300 ?
    C7 C12 . 1.3944(15) ?
    C7 C8 . 1.3972(15) ?
    C7 H7A . 0.9300 ?
    C8 C9 . 1.3744(19) ?
    C8 H8A . 0.9300 ?
    C9 C10 . 1.3796(18) ?
    C10 C11 . 1.3886(15) ?
    C10 H10A . 0.9300 ?
    C11 C12 . 1.4005(15) ?
    C11 H11A . 0.9300 ?
    C13 C14 . 1.3880(15) ?
    C13 C18 . 1.4020(14) ?
    C13 H13A . 0.9300 ?
    C14 C15 . 1.3846(16) ?
    C14 H14A . 0.9300 ?
    C15 C16 . 1.3737(16) ?
    C16 C17 . 1.3973(15) ?
    C16 H16A . 0.9300 ?
    C17 C18 . 1.3998(14) ?
    C17 H17A . 0.9300 ?
loop_
    _geom_angle_atom_site_label_1
    _geom_angle_atom_site_label_2
    _geom_angle_atom_site_label_3
    _geom_angle_site_symmetry_1
    _geom_angle_site_symmetry_3
    _geom_angle
    _geom_angle_publ_flag
    C37 Cr1 C38 . 2 86.78(3) ?
    C37 Cr1 C38 . . 86.78(3) ?
    C38 Cr1 C38 2 . 173.56(7) ?
    C37 Cr1 C39 . . 180.0 ?
    C38 Cr1 C39 2 . 93.22(3) ?
    C38 Cr1 C39 . . 93.22(3) ?
    C37 Cr1 P1 . 2 92.850(8) ?
    C38 Cr1 P1 2 2 90.85(3) ?
    C38 Cr1 P1 . 2 89.47(3) ?
    C39 Cr1 P1 . 2 87.150(8) ?
    C37 Cr1 P1 . . 92.851(8) ?
    C38 Cr1 P1 2 . 89.47(3) ?
    C38 Cr1 P1 . . 90.85(3) ?
    C39 Cr1 P1 . . 87.149(8) ?
    P1 Cr1 P1 2 . 174.299(16) ?
    C6 P1 C18 . . 104.74(5) ?
    C6 P1 C12 . . 101.46(5) ?
    C18 P1 C12 . . 99.22(5) ?
    C6 P1 Cr1 . . 112.95(3) ?
    C18 P1 Cr1 . . 117.00(3) ?
    C12 P1 Cr1 . . 119.17(3) ?
    C2 C1 C6 . . 120.85(10) ?
    C2 C1 H1A . . 119.6 ?
    C6 C1 H1A . . 119.6 ?
    C3 C2 C1 . . 118.03(10) ?
    C3 C2 H2A . . 121.0 ?
    C1 C2 H2A . . 121.0 ?
    F1 C3 C4 . . 118.64(10) ?
    F1 C3 C2 . . 118.19(11) ?
    C4 C3 C2 . . 123.17(10) ?
    C3 C4 C5 . . 118.30(10) ?
    C3 C4 H4A . . 120.9 ?
    C5 C4 H4A . . 120.9 ?
    C4 C5 C6 . . 120.81(10) ?
    C4 C5 H5A . . 119.6 ?
    C6 C5 H5A . . 119.6 ?
    C5 C6 C1 . . 118.82(9) ?
    C5 C6 P1 . . 120.41(8) ?
    C1 C6 P1 . . 120.24(8) ?
    C12 C7 C8 . . 120.96(11) ?
    C12 C7 H7A . . 119.5 ?
    C8 C7 H7A . . 119.5 ?
    C9 C8 C7 . . 118.26(11) ?
    C9 C8 H8A . . 120.9 ?
    C7 C8 H8A . . 120.9 ?
    F2 C9 C8 . . 119.05(11) ?
    F2 C9 C10 . . 118.04(11) ?
    C8 C9 C10 . . 122.90(11) ?
    C9 C10 C11 . . 118.12(11) ?
    C9 C10 H10A . . 120.9 ?
    C11 C10 H10A . . 120.9 ?
    C10 C11 C12 . . 121.24(11) ?
    C10 C11 H11A . . 119.4 ?
    C12 C11 H11A . . 119.4 ?
    C7 C12 C11 . . 118.50(10) ?
    C7 C12 P1 . . 122.43(8) ?
    C11 C12 P1 . . 119.07(8) ?
    C14 C13 C18 . . 121.25(10) ?
    C14 C13 H13A . . 119.4 ?
    C18 C13 H13A . . 119.4 ?
    C15 C14 C13 . . 118.16(10) ?
    C15 C14 H14A . . 120.9 ?
    C13 C14 H14A . . 120.9 ?
    F3 C15 C16 . . 118.55(10) ?
    F3 C15 C14 . . 118.63(10) ?
    C16 C15 C14 . . 122.81(10) ?
    C15 C16 C17 . . 118.40(10) ?
    C15 C16 H16A . . 120.8 ?
    C17 C16 H16A . . 120.8 ?
    C16 C17 C18 . . 120.86(10) ?
    C16 C17 H17A . . 119.6 ?
    C18 C17 H17A . . 119.6 ?
    C17 C18 C13 . . 118.45(9) ?
    C17 C18 P1 . . 125.23(8) ?
    C13 C18 P1 . . 116.31(8) ?
    O1 C37 Cr1 . . 180.0 ?
    O2 C38 Cr1 . . 177.10(11) ?
    O3 C39 Cr1 . . 180.0 ?
loop_
    _geom_torsion_atom_site_label_1
    _geom_torsion_atom_site_label_2
    _geom_torsion_atom_site_label_3
    _geom_torsion_atom_site_label_4
    _geom_torsion_site_symmetry_1
    _geom_torsion_site_symmetry_2
    _geom_torsion_site_symmetry_3
    _geom_torsion_site_symmetry_4
    _geom_torsion
    _geom_torsion_publ_flag
    C37 Cr1 P1 C6 . . . . -118.45(4) ?
    C38 Cr1 P1 C6 2 . . . 154.80(5) ?
    C38 Cr1 P1 C6 . . . . -31.63(5) ?
    C39 Cr1 P1 C6 . . . . 61.55(4) ?
    C37 Cr1 P1 C18 . . . . 3.27(4) ?
    C38 Cr1 P1 C18 2 . . . -83.48(5) ?
    C38 Cr1 P1 C18 . . . . 90.09(5) ?
    C39 Cr1 P1 C18 . . . . -176.73(4) ?
    C37 Cr1 P1 C12 . . . . 122.64(4) ?
    C38 Cr1 P1 C12 2 . . . 35.89(5) ?
    C38 Cr1 P1 C12 . . . . -150.55(5) ?
    C39 Cr1 P1 C12 . . . . -57.36(4) ?
    C6 C1 C2 C3 . . . . 0.94(16) ?
    C1 C2 C3 F1 . . . . 179.61(10) ?
    C1 C2 C3 C4 . . . . 0.20(17) ?
    F1 C3 C4 C5 . . . . 179.83(10) ?
    C2 C3 C4 C5 . . . . -0.76(18) ?
    C3 C4 C5 C6 . . . . 0.18(16) ?
    C4 C5 C6 C1 . . . . 0.92(16) ?
    C4 C5 C6 P1 . . . . 172.56(8) ?
    C2 C1 C6 C5 . . . . -1.49(16) ?
    C2 C1 C6 P1 . . . . -173.15(8) ?
    C18 P1 C6 C5 . . . . 130.53(8) ?
    C12 P1 C6 C5 . . . . 27.68(9) ?
    Cr1 P1 C6 C5 . . . . -101.07(8) ?
    C18 P1 C6 C1 . . . . -57.95(9) ?
    C12 P1 C6 C1 . . . . -160.80(8) ?
    Cr1 P1 C6 C1 . . . . 70.45(9) ?
    C12 C7 C8 C9 . . . . -0.74(18) ?
    C7 C8 C9 F2 . . . . 179.43(11) ?
    C7 C8 C9 C10 . . . . -0.71(19) ?
    F2 C9 C10 C11 . . . . -178.90(11) ?
    C8 C9 C10 C11 . . . . 1.24(19) ?
    C9 C10 C11 C12 . . . . -0.34(18) ?
    C8 C7 C12 C11 . . . . 1.58(17) ?
    C8 C7 C12 P1 . . . . -179.28(9) ?
    C10 C11 C12 C7 . . . . -1.03(17) ?
    C10 C11 C12 P1 . . . . 179.80(9) ?
    C6 P1 C12 C7 . . . . -111.54(9) ?
    C18 P1 C12 C7 . . . . 141.25(9) ?
    Cr1 P1 C12 C7 . . . . 13.13(10) ?
    C6 P1 C12 C11 . . . . 67.60(9) ?
    C18 P1 C12 C11 . . . . -39.61(9) ?
    Cr1 P1 C12 C11 . . . . -167.73(7) ?
    C18 C13 C14 C15 . . . . 0.74(16) ?
    C13 C14 C15 F3 . . . . 177.88(10) ?
    C13 C14 C15 C16 . . . . -2.03(17) ?
    F3 C15 C16 C17 . . . . -178.85(10) ?
    C14 C15 C16 C17 . . . . 1.06(17) ?
    C15 C16 C17 C18 . . . . 1.22(16) ?
    C16 C17 C18 C13 . . . . -2.42(16) ?
    C16 C17 C18 P1 . . . . 178.79(8) ?
    C14 C13 C18 C17 . . . . 1.42(16) ?
    C14 C13 C18 P1 . . . . -179.68(8) ?
    C6 P1 C18 C17 . . . . 0.15(10) ?
    C12 P1 C18 C17 . . . . 104.68(9) ?
    Cr1 P1 C18 C17 . . . . -125.76(8) ?
    C6 P1 C18 C13 . . . . -178.66(8) ?
    C12 P1 C18 C13 . . . . -74.13(9) ?
    Cr1 P1 C18 C13 . . . . 55.42(9) ?
loop_
    _geom_hbond_atom_site_label_D
    _geom_hbond_atom_site_label_H
    _geom_hbond_atom_site_label_A
    _geom_hbond_site_symmetry_A
    _geom_hbond_distance_DH
    _geom_hbond_distance_HA
    _geom_hbond_distance_DA
    _geom_hbond_angle_DHA
    _geom_hbond_publ_flag
    C4 H4A O1 3_545 0.9300 2.5500 3.4602(16) 165.00 yes
    C8 H8A F1 8_456 0.9300 2.4800 3.3830(16) 165.00 yes
    C14 H14A F3 7_566 0.9300 2.4600 3.3561(14) 161.00 yes
data_global
_journal_date_recd_electronic     2011-08-15
_journal_date_accepted     2011-08-19
_journal_name_full     'Acta Crystallographica, Section E'
_journal_year     2011
_journal_volume     67
_journal_issue      9
_journal_page_first     m1314
_journal_page_last     m1315
_journal_paper_category     QM
_journal_coeditor_code     NG5213
_publ_contact_author_name     'Hoong-Kun Fun'
_publ_contact_author_address
;
X-ray Crystallography Unit
School of Physics
Universiti Sains Malaysia
11800 USM, Penang
Malaysia
;
_publ_contact_author_email     'hkfun@usm.my'
_publ_contact_author_fax     '604 6579150'
_publ_contact_author_phone     '604 6533652'
_publ_section_title
;\
<i>trans</i>-Tetracarbonylbis[tris(4-fluorophenyl)phosphane-\k<i>P</i>]\
chromium(0)
;
_publ_section_title_footnote     .
loop_
    _publ_author_name
    _publ_author_footnote
    _publ_author_address
    'M. N. Norlidah'
;
Thomson Reuters Researcher ID: D-6198-2011
;
;
Faculty of Industrial Science and Technology
Universiti Malaysia Pahang
Gambang 26300, Pahang
Malaysia
;
    'Hamdya, F. M. Y.' .
;
Faculty of Industrial Science and Technology
Universiti Malaysia Pahang
Gambang 26300, Pahang
Malaysia
;
    'Bin Shawkataly, Omar'
;
Additional correspondence author: omarsa@usm.my.
Thomson Reuters Researcher ID: B-6034-2009
;
;
Chemical Sciences Programme,
School of Distance Education,
Universiti Sains Malaysia,
11800 USM, Penang
Malaysia
;
    'Rosli, Mohd Mustaqim' .
;
X-ray Crystallography Unit
School of Physics
Universiti Sains Malaysia
11800 USM, Penang
Malaysia
;
    'Fun, Hoong-Kun'
;
Thomson Reuters ResearcherID: A-3561-2009
;
;
X-ray Crystallography Unit
School of Physics
Universiti Sains Malaysia
11800 USM, Penang
Malaysia
;
