# Supplementary material for: trans-Tetra­carbonyl­bis­[tris­(4-fluoro­phen­yl)phosphane-κP]chromium(0)
Source: Acta Crystallogr Sect E Struct Rep Online. 2011 Aug 27;67(Pt 9):m1314–5. doi: 10.1107/S1600536811033939 (PMC3200925; doi:10.1107/S1600536811033939)
Supplement: Supplementary file 2 [file e-67-m1314-Isup2.hkl]

# 
# h,k,l, Fc-squared, Fo-squared, sigma(Fo-squared) and status flag 
# 
data_I
_shelx_title ' mo_h2bm in C2/c (100K)' 
_shelx_refln_list_code          4 
_shelx_F_calc_maximum      327.16 
_exptl_crystal_F_000      1616.00 
_reflns_d_resolution_high  0.7088 
 
loop_ 
 _symmetry_equiv_pos_as_xyz 
 'x, y, z' 
 '-x, y, -z+1/2' 
 'x+1/2, y+1/2, z' 
 '-x+1/2, y+1/2, -z+1/2' 
 '-x, -y, -z' 
 'x, -y, z-1/2' 
 '-x+1/2, -y+1/2, -z' 
 'x+1/2, -y+1/2, z-1/2' 
 
_cell_length_a    11.9318 
_cell_length_b    18.0956 
_cell_length_c    15.8195 
_cell_angle_alpha  90.000 
_cell_angle_beta   92.740 
_cell_angle_gamma  90.000 
 
_shelx_F_squared_multiplier     1.000 
 
loop_ 
 _refln_index_h 
 _refln_index_k 
 _refln_index_l 
 _refln_F_squared_calc 
 _refln_F_squared_meas 
 _refln_F_squared_sigma 
 _refln_observed_status 
   2   0   0    29601.68    29906.74    334.27 o 
   4   0   0     1359.65     1460.35     15.04 o 
   6   0   0    16234.30    15327.57    115.12 o 
   8   0   0     4991.43     5172.41     43.31 o 
  10   0   0    11248.86    11452.38    105.77 o 
  12   0   0     2835.09     2678.18     43.45 o 
  14   0   0      425.62      428.27     19.65 o 
  16   0   0     5453.04     5445.16     91.46 o 
   1   1   0    18393.00    18833.70    371.27 o 
   3   1   0    30557.50    32160.79    227.77 o 
   5   1   0    12972.99    12925.46     87.36 o 
   7   1   0     1361.53     1205.69     11.77 o 
   9   1   0      351.73      360.73      7.37 o 
  11   1   0     7317.34     7192.58     55.34 o 
  13   1   0      627.74      625.08     14.83 o 
  15   1   0     1866.49     1825.99     29.36 o 
   0   2   0    17401.04    17557.98    242.61 o 
   2   2   0      288.91      265.83      5.52 o 
   4   2   0     3082.09     2992.16     21.24 o 
   6   2   0     7170.13     6327.15     40.58 o 
   8   2   0     7274.67     7373.11     45.67 o 
  10   2   0     4856.60     4882.58     37.74 o 
  12   2   0     3243.02     3164.76     30.89 o 
  14   2   0       25.92       14.67      6.26 o 
  16   2   0     3037.62     3135.12     53.68 o 
   1   3   0    58785.63    59739.61    738.42 o 
   3   3   0      558.08      626.13      7.56 o 
   5   3   0     1712.91     1370.70     13.09 o 
   7   3   0     1135.68     1320.55     13.42 o 
   9   3   0       40.31       36.26      3.85 o 
  11   3   0     7075.21     6866.08     50.55 o 
  13   3   0       51.07       41.33      6.74 o 
  15   3   0      110.65       97.38      9.37 o 
   0   4   0     4172.17     4844.09     50.03 o 
   2   4   0    15234.19    16780.21    113.56 o 
   4   4   0      110.87       87.04      3.95 o 
   6   4   0      206.71      116.55      4.41 o 
   8   4   0      103.00      137.34      5.17 o 
  10   4   0      261.55      206.48      7.22 o 
  12   4   0      679.73      690.08     13.00 o 
  14   4   0       14.62       15.42      6.88 o 
  16   4   0      876.61      872.97     29.71 o 
   1   5   0     4531.82     4845.99     40.74 o 
   3   5   0      383.14      521.63      5.76 o 
   5   5   0      678.00      831.35     13.62 o 
   7   5   0      713.03      587.20      8.97 o 
   9   5   0       48.05       38.08      4.53 o 
  11   5   0     1832.42     1831.73     24.75 o 
  13   5   0     1064.16     1036.14     19.43 o 
  15   5   0       33.68       38.02      9.42 o 
   0   6   0    17386.06    17505.72    170.84 o 
   2   6   0     8385.23     8666.37     72.03 o 
   4   6   0     8067.92     7758.30     43.22 o 
   6   6   0      357.17      400.01      6.91 o 
   8   6   0      253.42      246.03      8.85 o 
  10   6   0       17.84       13.12      4.36 o 
  12   6   0     4440.41     4439.85     45.98 o 
  14   6   0      138.92      118.21     10.52 o 
  16   6   0        0.73       -7.06     14.40 o 
   1   7   0    14573.69    14726.13    128.62 o 
   3   7   0      246.43      313.87      6.22 o 
   5   7   0      687.65      690.60     10.01 o 
   7   7   0     1184.96     1129.58     14.71 o 
   9   7   0      270.46      270.61      7.97 o 
  11   7   0     1667.26     1705.70     22.33 o 
  13   7   0      302.28      293.47     13.99 o 
  15   7   0      168.22      161.59     15.57 o 
   0   8   0    23443.62    25723.41    250.27 o 
   2   8   0    15703.79    16637.89    632.32 o 
   4   8   0     9965.96    10269.03     65.58 o 
   6   8   0     1263.90     1310.24     21.24 o 
   8   8   0        0.91       -0.50      3.67 o 
  10   8   0      833.67      846.26     13.40 o 
  12   8   0        1.67        0.01      6.46 o 
  14   8   0       86.99       86.54     11.45 o 
   1   9   0     2653.52     2895.54     25.88 o 
   3   9   0      294.08      391.94      7.49 o 
   5   9   0     1027.27      928.80     10.40 o 
   7   9   0      611.00      603.66      9.91 o 
   9   9   0      439.70      387.67      9.61 o 
  11   9   0      200.14      186.53      9.33 o 
  13   9   0      473.82      502.07     27.14 o 
  15   9   0      222.78      240.27     14.25 o 
   0  10   0     2635.84     2891.90     31.90 o 
   2  10   0      417.38      488.74      9.36 o 
   4  10   0      938.43     1015.45     12.39 o 
   6  10   0       13.96       15.82      2.70 o 
   8  10   0      230.82      242.22      8.67 o 
  10  10   0      548.05      565.09     14.85 o 
  12  10   0     2033.98     1953.22     37.57 o 
  14  10   0     1282.02     1268.27     31.91 o 
   1  11   0     8309.36     8465.59     62.67 o 
   3  11   0      174.58      268.15      9.02 o 
   5  11   0     3183.88     3233.56     25.93 o 
   7  11   0     4454.44     4555.14     43.59 o 
   9  11   0      206.94      194.28      9.31 o 
  11  11   0        1.78       -3.81      5.77 o 
  13  11   0        4.91        9.42      8.14 o 
  15  11   0      107.60       95.59     13.15 o 
   0  12   0       86.38        9.26      3.55 o 
   2  12   0     4079.17     4478.05     39.86 o 
   4  12   0     3482.00     3404.58     32.01 o 
   6  12   0     8047.59     8169.91     63.04 o 
   8  12   0      676.60      641.24     13.84 o 
  10  12   0      268.03      279.97     11.46 o 
  12  12   0     2403.85     2343.14     35.44 o 
  14  12   0      647.65      639.38     23.58 o 
   1  13   0     1775.76     1789.83     17.90 o 
   3  13   0      335.70      305.77     11.73 o 
   5  13   0     2148.90     2079.50     26.34 o 
   7  13   0        5.00        4.07      3.74 o 
   9  13   0       23.38       19.36      5.14 o 
  11  13   0     5290.59     5237.93     56.41 o 
  13  13   0      100.57      100.20     11.94 o 
   0  14   0     8456.60     8640.68     73.94 o 
   2  14   0      484.13      390.34      8.95 o 
   4  14   0       84.43       56.19      5.58 o 
   6  14   0     5143.28     5193.95     45.41 o 
   8  14   0      619.18      647.23     14.28 o 
  10  14   0      163.75      163.74      9.81 o 
  12  14   0     1319.42     1325.75     26.64 o 
  14  14   0      595.08      557.06     23.38 o 
   1  15   0     5792.76     5762.01     44.16 o 
   3  15   0     4185.41     4142.07     41.77 o 
   5  15   0     6022.48     6155.08     57.68 o 
   7  15   0       15.07       13.23      6.65 o 
   9  15   0      104.14      102.36      8.21 o 
  11  15   0      430.99      452.04     15.26 o 
  13  15   0       14.82       14.47      8.81 o 
   0  16   0     4213.34     3893.79     49.03 o 
   2  16   0      360.45      269.50     10.42 o 
   4  16   0     1814.78     1770.43     23.21 o 
   6  16   0     1296.60     1309.42     19.11 o 
   8  16   0     2167.44     2166.92     31.49 o 
  10  16   0     3081.98     3087.78     41.47 o 
  12  16   0      752.04      857.49     21.71 o 
   1  17   0     2042.44     2181.05     24.74 o 
   3  17   0      758.05      673.60     14.68 o 
   5  17   0     8501.64     8668.45     72.96 o 
   7  17   0      518.55      571.71     14.23 o 
   9  17   0      145.38      115.75      9.36 o 
  11  17   0     4194.48     4238.78     49.20 o 
   0  18   0    22492.54    21826.80    301.13 o 
   2  18   0     3192.05     3145.82     42.18 o 
   4  18   0      249.93      266.10     10.73 o 
   6  18   0     4559.46     4727.05     56.01 o 
   8  18   0      684.45      713.71     17.23 o 
  10  18   0     4154.82     4328.78     48.95 o 
   1  19   0     3730.64     3735.65     48.12 o 
   3  19   0      945.20      879.90     18.77 o 
   5  19   0     1206.74     1203.25     20.64 o 
   7  19   0      540.92      569.25     13.88 o 
   9  19   0      277.42      300.58     13.06 o 
  11  19   0     2710.34     2809.84     38.64 o 
   0  20   0       78.30       77.72     11.48 o 
   2  20   0     1002.39      919.92     17.96 o 
   4  20   0      210.12      202.23     11.67 o 
   6  20   0     1793.86     1749.97     31.10 o 
   8  20   0      140.36      174.50      9.84 o 
  10  20   0       15.81       23.39      7.23 o 
   1  21   0     1342.00     1199.40     22.28 o 
   3  21   0      544.68      643.79     26.34 o 
   5  21   0       92.94      112.50     12.42 o 
   7  21   0       89.85       93.85     10.25 o 
   9  21   0      279.62      280.23     16.96 o 
   0  22   0      305.05      324.53     20.01 o 
   2  22   0      843.08      839.67     31.22 o 
   4  22   0      138.48      137.66     13.45 o 
   6  22   0       34.96       19.52     12.31 o 
   8  22   0      280.77      289.96     12.71 o 
   1  23   0       53.81       60.85      7.95 o 
   3  23   0     1681.34     1715.48     37.01 o 
   5  23   0       59.46       71.89     16.44 o 
   7  23   0       23.82       30.34     16.76 o 
   0  24   0      940.23     1038.00     30.27 o 
   2  24   0     2224.81     2274.47     34.81 o 
   4  24   0       33.10       27.90     29.50 o 
   1  25   0      211.94      239.17     12.35 o 
   3  25   0        6.89        6.55      9.21 o 
 -15   1   1        5.74        3.53      6.62 o 
 -13   1   1       47.22       48.70      6.51 o 
 -11   1   1      267.56      261.97      8.75 o 
  -9   1   1      165.04      171.11      5.85 o 
  -7   1   1     1959.46     2241.78     16.89 o 
  -5   1   1      216.20      267.40      6.02 o 
  -3   1   1    16628.90    16572.35    128.24 o 
  -1   1   1      272.22      276.99      6.17 o 
   1   1   1      281.57      263.60      6.45 o 
   3   1   1    18376.19    19784.91    117.68 o 
   5   1   1       62.33       49.61      2.81 o 
   7   1   1      234.94      222.77      5.02 o 
   9   1   1      384.55      367.30      7.01 o 
  11   1   1     1145.06     1161.15     15.99 o 
  13   1   1     1098.77     1052.11     18.96 o 
  15   1   1        9.18        4.38      7.42 o 
 -16   2   1     1111.74     1180.69     37.35 o 
 -14   2   1        0.94       -0.40      5.78 o 
 -12   2   1       45.31       20.58      5.00 o 
 -10   2   1     8178.60     8118.40     60.36 o 
  -8   2   1      158.15      158.14      5.04 o 
  -6   2   1       14.61       -1.74      1.74 o 
  -4   2   1     2482.67     2234.26     18.82 o 
  -2   2   1    25242.37    26212.67    220.28 o 
   0   2   1    12985.78    12968.08    125.43 o 
   2   2   1     5413.49     5805.34     51.02 o 
   4   2   1     5058.97     5374.28     36.96 o 
   6   2   1    14519.78    15624.13     92.23 o 
   8   2   1     3839.83     4219.32     28.10 o 
  10   2   1     1208.80     1176.65     15.18 o 
  12   2   1      658.85      643.34     12.52 o 
  14   2   1       30.01       29.68      6.73 o 
  16   2   1      287.69      238.40     17.25 o 
 -15   3   1        5.56        6.31      7.86 o 
 -13   3   1      127.23      136.84      7.95 o 
 -11   3   1     2380.03     2254.76     24.27 o 
  -9   3   1      800.79      809.16     11.55 o 
  -7   3   1     7014.10     7551.34     50.17 o 
  -5   3   1     2852.91     3226.98     28.30 o 
  -3   3   1     1763.39     1618.77     18.21 o 
  -1   3   1    12057.72    12087.79     88.21 o 
   1   3   1      231.88      212.74      5.32 o 
   3   3   1      177.14      239.70      6.62 o 
   5   3   1     2532.62     2286.46     18.34 o 
   7   3   1      115.89      162.18      5.21 o 
   9   3   1      981.14     1029.19     12.73 o 
  11   3   1       89.56      102.17      8.38 o 
  13   3   1       43.36       34.05      5.59 o 
  15   3   1      160.57      176.15     11.51 o 
 -16   4   1      126.13      114.28     12.42 o 
 -14   4   1      242.20      241.33     13.01 o 
 -12   4   1      149.82      156.58      8.23 o 
 -10   4   1     3007.30     2857.82     25.79 o 
  -8   4   1     8549.52     8510.38     65.06 o 
  -6   4   1     1967.39     1706.41     16.70 o 
  -4   4   1      179.61      171.60      4.23 o 
  -2   4   1    38609.89    39908.84    266.16 o 
   0   4   1    20168.66    20617.64    148.57 o 
   2   4   1      947.70     1049.08     12.96 o 
   4   4   1    20515.02    20834.27    160.93 o 
   6   4   1      358.12      311.00      6.82 o 
   8   4   1        2.60        1.78      2.71 o 
  10   4   1      926.20      866.53     12.28 o 
  12   4   1     1238.39     1169.83     16.88 o 
  14   4   1       30.98       27.50      6.80 o 
  16   4   1      552.91      541.33     21.22 o 
 -15   5   1      632.57      683.12     21.09 o 
 -13   5   1      607.23      582.06     16.18 o 
 -11   5   1     4599.44     4675.41     46.40 o 
  -9   5   1     2815.13     2873.65     29.08 o 
  -7   5   1     7920.69     6954.77     46.96 o 
  -5   5   1     9347.20     9068.92     60.40 o 
  -3   5   1     5225.79     5804.90     40.98 o 
  -1   5   1     2157.53     2080.93     18.37 o 
   1   5   1    42332.70    44092.50    340.45 o 
   3   5   1     1818.92     1805.76     16.17 o 
   5   5   1     3044.34     2731.80     22.07 o 
   7   5   1      495.40      558.11      8.35 o 
   9   5   1     2302.56     2299.58     22.36 o 
  11   5   1     2023.48     2013.69     24.34 o 
  13   5   1      276.74      288.26     15.54 o 
  15   5   1      150.71      177.31     12.99 o 
 -16   6   1     1214.01     1215.62     33.00 o 
 -14   6   1       47.52       49.03      8.51 o 
 -12   6   1     2955.07     2866.07     36.72 o 
 -10   6   1     2280.03     2266.26     25.37 o 
  -8   6   1     1543.17     1485.85     24.88 o 
  -6   6   1    29173.88    29391.28    175.89 o 
  -4   6   1     1489.47     1946.71     14.17 o 
  -2   6   1    15872.25    15665.06    361.61 o 
   0   6   1    42762.38    42810.15    285.06 o 
   2   6   1    10248.36    10692.12     95.50 o 
   4   6   1     8302.77     8242.51     55.91 o 
   6   6   1     7287.63     6485.25     52.56 o 
   8   6   1     6989.44     6688.75     51.67 o 
  10   6   1    10851.21    10724.08     78.17 o 
  12   6   1        5.28        9.15      5.64 o 
  14   6   1      248.89      262.86     13.87 o 
  16   6   1     2661.83     2687.64     50.88 o 
 -15   7   1       11.33        1.96      7.56 o 
 -13   7   1      151.14      158.38     11.26 o 
 -11   7   1     6359.84     6336.73     63.06 o 
  -9   7   1        5.01       19.15      3.78 o 
  -7   7   1       10.37       57.05      4.90 o 
  -5   7   1     5183.67     5017.49     42.10 o 
  -3   7   1        9.57        7.78      2.26 o 
  -1   7   1     8881.60     8149.40    126.01 o 
   1   7   1     7469.50     7277.56    186.91 o 
   3   7   1     4902.82     4616.16     38.89 o 
   5   7   1    31750.31    30990.25    191.12 o 
   7   7   1     1613.23     1568.09     18.24 o 
   9   7   1       25.25       44.17      6.51 o 
  11   7   1     3060.78     3004.26     32.16 o 
  13   7   1     1133.65     1056.10     22.98 o 
  15   7   1     1010.61     1058.30     26.99 o 
 -14   8   1       64.40       51.06     10.81 o 
 -12   8   1     8257.60     8298.15    102.59 o 
 -10   8   1      857.87      844.09     16.75 o 
  -8   8   1     2246.51     2259.70     23.81 o 
  -6   8   1    13591.60    13396.57     81.19 o 
  -4   8   1     3297.48     4171.20     29.04 o 
  -2   8   1     6812.83     7309.74     82.84 o 
   0   8   1    18372.60    17036.05    103.35 o 
   2   8   1      390.52      446.50     15.04 o 
   4   8   1     8523.04     7934.50     54.59 o 
   6   8   1    16834.26    16651.25    104.34 o 
   8   8   1     6074.14     6036.40     52.48 o 
  10   8   1     9257.02     9294.02     69.50 o 
  12   8   1      612.10      608.25     15.99 o 
  14   8   1        3.88        4.60      7.21 o 
 -15   9   1      115.29      142.92     11.97 o 
 -13   9   1       18.75        2.78      6.60 o 
 -11   9   1     2413.69     2491.72     41.99 o 
  -9   9   1     7102.17     7125.07     54.84 o 
  -7   9   1     7425.17     7623.64     56.60 o 
  -5   9   1       51.65      133.93      4.09 o 
  -3   9   1       96.02       64.80      4.13 o 
  -1   9   1    17259.38    16777.84    115.80 o 
   1   9   1    26629.63    25597.51    420.14 o 
   3   9   1       64.49       32.41      3.17 o 
   5   9   1     4909.53     4764.86     33.06 o 
   7   9   1      325.15      293.89      7.30 o 
   9   9   1        3.44       -2.54      3.35 o 
  11   9   1     2778.61     2779.34     32.71 o 
  13   9   1      372.13      342.00     15.11 o 
  15   9   1     1127.89     1092.01     30.10 o 
 -14  10   1        2.32       -1.12      8.17 o 
 -12  10   1     5818.12     5737.03     85.51 o 
 -10  10   1       10.50       14.94      5.16 o 
  -8  10   1        3.13        4.61      3.74 o 
  -6  10   1    12220.69    11453.67     70.86 o 
  -4  10   1       14.71       41.92      3.27 o 
  -2  10   1      396.00      555.57     15.51 o 
   0  10   1    17545.93    16088.36    120.56 o 
   2  10   1     8161.37     8743.12     69.28 o 
   4  10   1     5443.55     5019.42     38.26 o 
   6  10   1     2928.29     3114.90     25.60 o 
   8  10   1     1161.17     1100.44     16.44 o 
  10  10   1      250.66      269.82     11.37 o 
  12  10   1     1498.38     1480.50     26.50 o 
  14  10   1      469.08      490.86     21.92 o 
 -15  11   1       79.49       68.88     11.78 o 
 -13  11   1     1433.01     1430.48     32.92 o 
 -11  11   1     5457.80     5413.54     59.22 o 
  -9  11   1      577.89      558.15     14.13 o 
  -7  11   1     1762.70     1594.57     19.75 o 
  -5  11   1     6343.84     5847.54     38.99 o 
  -3  11   1      350.53      356.58      8.42 o 
  -1  11   1    14649.16    14607.32     97.33 o 
   1  11   1     4269.81     4238.30     34.82 o 
   3  11   1      552.92      519.29     10.87 o 
   5  11   1    22293.38    22446.40    138.84 o 
   7  11   1     1182.67     1220.01     15.69 o 
   9  11   1      320.26      312.26     11.35 o 
  11  11   1     4791.47     4718.33     53.96 o 
  13  11   1      203.03      232.65     16.00 o 
  15  11   1      518.84      508.56     29.28 o 
 -14  12   1       59.86       58.41     11.03 o 
 -12  12   1     1077.41     1114.14     28.16 o 
 -10  12   1     1180.33     1151.51     20.42 o 
  -8  12   1     7680.74     7594.16     67.01 o 
  -6  12   1     1292.30     1296.94     13.46 o 
  -4  12   1      796.78      767.58     12.55 o 
  -2  12   1     5419.16     5383.68     46.94 o 
   0  12   1     7809.75     7769.78     48.55 o 
   2  12   1    13177.32    13875.52    115.85 o 
   4  12   1     3847.64     3633.54     38.60 o 
   6  12   1     1058.71     1085.33     15.80 o 
   8  12   1      142.23      153.39      8.09 o 
  10  12   1      115.78      117.35      8.80 o 
  12  12   1      537.16      585.84     17.59 o 
  14  12   1      125.50      136.04     13.67 o 
 -13  13   1      259.07      284.86     17.64 o 
 -11  13   1      145.10      126.64      9.41 o 
  -9  13   1       25.39       15.69      5.12 o 
  -7  13   1     2543.77     2626.42     29.83 o 
  -5  13   1     1447.26     1419.81     22.19 o 
  -3  13   1      208.87      209.38      9.74 o 
  -1  13   1      808.28      823.29     11.09 o 
   1  13   1     4686.21     4689.81     41.00 o 
   3  13   1     5807.94     6288.88     77.39 o 
   5  13   1      853.04      846.00     14.05 o 
   7  13   1        4.01       -0.10      3.74 o 
   9  13   1       24.68       20.02      5.38 o 
  11  13   1     1418.05     1415.52     24.42 o 
  13  13   1        1.35        7.10      7.39 o 
 -14  14   1      292.00      298.95     27.03 o 
 -12  14   1       52.98       27.27      8.31 o 
 -10  14   1      231.53      213.40     10.77 o 
  -8  14   1      177.07      203.15      9.25 o 
  -6  14   1      938.44      946.91     16.50 o 
  -4  14   1       19.06       18.53      3.77 o 
  -2  14   1     1815.30     1636.71     22.35 o 
   0  14   1     3289.00     3086.24     22.94 o 
   2  14   1       47.13       87.26      5.37 o 
   4  14   1     1940.09     1875.76     26.36 o 
   6  14   1       39.93       32.05      5.36 o 
   8  14   1      161.33      170.06      9.14 o 
  10  14   1      223.10      208.21     10.77 o 
  12  14   1      539.62      573.79     17.92 o 
  14  14   1       18.85       39.02     23.12 o 
 -13  15   1       15.19        6.74      8.39 o 
 -11  15   1      178.20      197.33     11.01 o 
  -9  15   1       89.47       85.14      7.34 o 
  -7  15   1      446.32      461.60     12.92 o 
  -5  15   1       40.41       58.44      6.65 o 
  -3  15   1        5.82        3.23      3.49 o 
  -1  15   1      410.83      468.40      8.73 o 
   1  15   1       16.78       23.46      2.71 o 
   3  15   1     4758.17     4961.43     47.94 o 
   5  15   1      363.40      421.98     14.96 o 
   7  15   1       17.42       23.35      5.82 o 
   9  15   1       96.34      108.02      7.94 o 
  11  15   1      142.62      149.78     10.08 o 
  13  15   1       24.21       15.35      7.94 o 
 -12  16   1      233.86      224.25     18.36 o 
 -10  16   1      463.56      444.43     14.86 o 
  -8  16   1      789.79      901.59     23.91 o 
  -6  16   1     2039.65     2078.37     26.17 o 
  -4  16   1     1680.15     1732.95     28.75 o 
  -2  16   1      533.06      481.17     10.84 o 
   0  16   1      154.49      131.31     10.42 o 
   2  16   1        5.15       -2.60      3.60 o 
   4  16   1      648.38      619.94     14.16 o 
   6  16   1       78.68       76.15      7.06 o 
   8  16   1      505.79      555.73     15.06 o 
  10  16   1     1661.14     1740.03     27.48 o 
  12  16   1        4.56       -6.33      6.33 o 
 -11  17   1       39.76       44.83      8.08 o 
  -9  17   1      211.35      222.14     11.55 o 
  -7  17   1      226.95      264.06     10.36 o 
  -5  17   1        5.92       10.87      4.91 o 
  -3  17   1     2872.43     2689.73     32.12 o 
  -1  17   1       46.68       38.73      4.15 o 
   1  17   1      433.51      457.43     11.59 o 
   3  17   1      757.87      738.12     15.46 o 
   5  17   1      943.38      978.65     24.03 o 
   7  17   1        0.52        6.83      4.81 o 
   9  17   1      459.36      431.42     16.72 o 
  11  17   1      139.45      133.75     10.27 o 
 -10  18   1        2.67       -6.33      6.33 o 
  -8  18   1     1800.08     1809.69     28.10 o 
  -6  18   1     4085.67     3984.63     49.77 o 
  -4  18   1        0.25        2.45      4.45 o 
  -2  18   1       11.97        6.59      4.61 o 
   0  18   1     2080.58     1940.63     27.39 o 
   2  18   1     1503.04     1450.80     20.81 o 
   4  18   1        8.06        4.54      4.76 o 
   6  18   1     2091.80     2098.74     39.12 o 
   8  18   1      388.52      423.65     14.63 o 
  10  18   1      876.83      790.70     18.74 o 
 -11  19   1      810.43      877.99     20.47 o 
  -9  19   1       66.62       54.07      7.51 o 
  -7  19   1        3.73       -0.45      4.68 o 
  -5  19   1     3453.09     3427.07     40.96 o 
  -3  19   1     1886.42     1894.60     27.03 o 
  -1  19   1      315.96      349.90     12.34 o 
   1  19   1      682.12      616.93     14.75 o 
   3  19   1      305.37      270.22     13.62 o 
   5  19   1      220.57      212.60     10.57 o 
   7  19   1       15.61        7.02      5.72 o 
   9  19   1      409.57      449.26     16.41 o 
  11  19   1     1819.67     1841.76     30.43 o 
 -10  20   1      167.93      148.16     10.90 o 
  -8  20   1      167.18      221.66     10.73 o 
  -6  20   1     2616.11     2628.14     39.44 o 
  -4  20   1       10.60       15.64      6.24 o 
  -2  20   1      164.03      138.28      8.68 o 
   0  20   1     4525.73     4483.47     56.68 o 
   2  20   1     2593.26     2592.25     38.16 o 
   4  20   1     1330.51     1310.58     24.91 o 
   6  20   1      669.47      672.35     19.50 o 
   8  20   1        2.94        7.74      5.64 o 
  10  20   1      543.28      530.41     18.70 o 
  -9  21   1     1368.63     1396.27     28.38 o 
  -7  21   1      561.92      553.14     19.16 o 
  -5  21   1     1360.93     1345.53     57.38 o 
  -3  21   1      242.58      227.16     14.91 o 
  -1  21   1     3950.94     3943.11     52.28 o 
   1  21   1       16.16       12.37      6.55 o 
   3  21   1     1315.14     1323.73     30.74 o 
   5  21   1     2681.92     2797.34     40.12 o 
   7  21   1        7.71        4.19      8.46 o 
   9  21   1        3.86       13.77      6.39 o 
  -8  22   1      205.41      205.96     11.67 o 
  -6  22   1      270.32      248.60     24.95 o 
  -4  22   1      130.85      133.92     23.24 o 
  -2  22   1       13.75       11.75      5.52 o 
   0  22   1     3233.39     3373.56     44.22 o 
   2  22   1     2015.61     2044.55     42.40 o 
   4  22   1     2604.56     2510.03     46.35 o 
   6  22   1     1064.40     1126.16     31.31 o 
   8  22   1      145.40      158.56     10.92 o 
  -7  23   1     2766.05     2803.78     94.24 o 
  -5  23   1     1047.94     1073.07     41.33 o 
  -3  23   1      338.87      347.65     19.11 o 
  -1  23   1     3901.88     3837.82     45.80 o 
   1  23   1        8.61        0.34      5.83 o 
   3  23   1      229.19      232.21     16.36 o 
   5  23   1     2744.50     2774.18    104.14 o 
   7  23   1        2.58       17.72      9.86 o 
  -4  24   1      865.82      817.91     35.98 o 
  -2  24   1       14.50       10.31      5.91 o 
   0  24   1     3758.56     3874.46     50.37 o 
   2  24   1      396.16      330.35     13.87 o 
   4  24   1      209.24      211.40     16.60 o 
  -3  25   1      419.27      520.17     24.19 o 
  -1  25   1     1423.79     1445.42     25.89 o 
   1  25   1      406.34      328.90     14.46 o 
   3  25   1      250.01      192.92     19.66 o 
 -16   0   2     2065.93     2066.49     50.26 o 
 -14   0   2       48.41       36.06      9.46 o 
 -12   0   2    10440.52    10246.22    116.24 o 
 -10   0   2    11286.88    11834.58    108.99 o 
  -8   0   2      231.74      185.39      6.56 o 
  -6   0   2    71043.75    70917.38    531.40 o 
  -4   0   2      745.74      588.28     13.14 o 
  -2   0   2    30037.83    30498.02    432.45 o 
   0   0   2    21280.25    21635.21    418.91 o 
   2   0   2     1408.27     1637.17     22.31 o 
   4   0   2   107036.77   107793.30    830.19 o 
   6   0   2      339.58      199.49      7.35 o 
   8   0   2     2926.30     3269.84     31.03 o 
  10   0   2     5851.05     5899.73     50.46 o 
  12   0   2       65.41       75.28      9.55 o 
  14   0   2     1780.37     1702.88     41.46 o 
  16   0   2     3456.68     3335.64     81.50 o 
 -15   1   2       14.62        7.20      7.01 o 
 -13   1   2      970.51      981.08     18.28 o 
 -11   1   2     8657.17     8839.19     65.62 o 
  -9   1   2      152.24      142.10      6.10 o 
  -7   1   2    22129.18    21225.40    122.54 o 
  -5   1   2     8173.02     8200.51     48.58 o 
  -3   1   2      337.72      310.49      5.97 o 
  -1   1   2    39185.02    39320.22    309.02 o 
   1   1   2      163.44      180.54      7.49 o 
   3   1   2    86262.09    89452.73    499.73 o 
   5   1   2    52322.75    50889.35    272.14 o 
   7   1   2     2366.93     2368.42     16.95 o 
   9   1   2      296.70      305.24      6.54 o 
  11   1   2     8220.46     7920.15     56.45 o 
  13   1   2        8.15        2.12      5.16 o 
  15   1   2     1832.35     1797.52     31.55 o 
 -16   2   2      459.49      425.95     21.80 o 
 -14   2   2      417.55      409.04     25.16 o 
 -12   2   2     6753.51     6562.48     52.91 o 
 -10   2   2      315.51      241.80      8.34 o 
  -8   2   2     2361.49     2210.81     17.96 o 
  -6   2   2     3712.28     3563.49     27.97 o 
  -4   2   2     4141.86     4569.72     34.16 o 
  -2   2   2     2730.64     2692.41     25.98 o 
   0   2   2    39072.30    40453.80    545.77 o 
   2   2   2     2653.36     2603.55     26.04 o 
   4   2   2    54092.26    55484.87    309.12 o 
   6   2   2    17689.70    16357.49     95.88 o 
   8   2   2      124.07      147.82      4.81 o 
  10   2   2     2247.07     2155.42     21.32 o 
  12   2   2       51.92       72.79      5.48 o 
  14   2   2      695.33      695.94     17.44 o 
  16   2   2     1807.09     1830.54     40.54 o 
 -15   3   2      272.39      255.71     14.13 o 
 -13   3   2      337.42      322.97     11.06 o 
 -11   3   2     1321.86     1291.56     17.49 o 
  -9   3   2     2274.74     2251.83     19.84 o 
  -7   3   2     1335.38     1242.63     14.79 o 
  -5   3   2     4394.05     4256.17     33.51 o 
  -3   3   2    40358.60    42289.64    301.01 o 
  -1   3   2    13127.89    13085.55    101.61 o 
   1   3   2      595.06      610.62      8.58 o 
   3   3   2     1897.21     2256.08     20.31 o 
   5   3   2      928.47      723.78     10.34 o 
   7   3   2      216.42      298.92      9.15 o 
   9   3   2       43.28       32.38      3.70 o 
  11   3   2      372.18      330.47      9.79 o 
  13   3   2      871.09      861.53     14.87 o 
  15   3   2     1224.54     1305.23     26.45 o 
 -16   4   2      855.23      892.35     23.31 o 
 -14   4   2       27.87       33.09      7.79 o 
 -12   4   2     1966.08     2014.97     24.86 o 
 -10   4   2      530.16      512.58     10.13 o 
  -8   4   2     1596.25     1563.38     19.26 o 
  -6   4   2    14133.30    13147.51    152.86 o 
  -4   4   2     1301.99     1420.23     17.46 o 
  -2   4   2    30609.63    32148.48    210.32 o 
   0   4   2    10136.86    10299.18     70.13 o 
   2   4   2     2899.99     2953.27     27.44 o 
   4   4   2     8501.50     8363.71     64.01 o 
   6   4   2     1031.76     1025.88     16.95 o 
   8   4   2     1314.46     1400.90     15.30 o 
  10   4   2      816.27      755.80     12.08 o 
  12   4   2       58.51       48.49      6.40 o 
  14   4   2      163.78      163.62     10.03 o 
  16   4   2     1611.33     1630.74     33.22 o 
 -15   5   2        0.93        2.83      7.58 o 
 -13   5   2      814.38      793.11     18.56 o 
 -11   5   2      264.57      261.27     10.65 o 
  -9   5   2      373.86      420.93     15.05 o 
  -7   5   2      944.38      894.13     11.81 o 
  -5   5   2       60.84       27.85      2.43 o 
  -3   5   2     3546.37     3640.48     27.01 o 
  -1   5   2     7405.21     7872.82     53.00 o 
   1   5   2    24532.48    25643.38    198.75 o 
   3   5   2    11120.64    10798.86     92.50 o 
   5   5   2    27731.27    27152.70    183.64 o 
   7   5   2      122.36      116.49      4.28 o 
   9   5   2      397.48      414.43      9.10 o 
  11   5   2     1290.73     1269.92     17.91 o 
  13   5   2      117.94      112.46      8.19 o 
  15   5   2      469.49      463.43     19.10 o 
 -16   6   2     1051.70     1022.20     32.10 o 
 -14   6   2        7.01        3.63      9.02 o 
 -12   6   2       16.93       -2.32      6.18 o 
 -10   6   2     8430.12     8411.37     67.00 o 
  -8   6   2      207.71      247.13      8.28 o 
  -6   6   2     2709.66     2603.92     20.82 o 
  -4   6   2        8.87       11.67      3.21 o 
  -2   6   2      779.22      713.66     10.81 o 
   0   6   2     1417.25     1344.35     11.49 o 
   2   6   2     2276.91     2607.15     40.50 o 
   4   6   2        5.12       63.06      3.78 o 
   6   6   2     7019.80     7364.53     50.28 o 
   8   6   2      752.18      733.11     16.66 o 
  10   6   2     1492.14     1434.03     18.67 o 
  12   6   2       13.00       21.96      6.29 o 
  14   6   2      668.37      681.32     19.38 o 
  16   6   2     1591.88     1593.63     38.23 o 
 -15   7   2        7.26       -5.72      7.19 o 
 -13   7   2      389.74      337.26     17.19 o 
 -11   7   2      336.58      346.30     14.74 o 
  -9   7   2     2664.52     2795.14     26.77 o 
  -7   7   2        0.43       -0.26      3.08 o 
  -5   7   2      603.85      505.85      6.42 o 
  -3   7   2     1364.72     1427.31     13.92 o 
  -1   7   2     1106.64     1274.42     16.05 o 
   1   7   2        2.17        7.83      1.49 o 
   3   7   2      171.04      236.56      5.41 o 
   5   7   2     1197.85     1323.50     14.00 o 
   7   7   2     1328.75     1253.35     16.56 o 
   9   7   2      137.88      149.64      6.99 o 
  11   7   2     2268.52     2361.33     31.11 o 
  13   7   2     1038.65     1047.71     23.06 o 
  15   7   2      494.95      511.80     22.06 o 
 -14   8   2       67.99       63.98      9.21 o 
 -12   8   2      287.76      262.14     12.52 o 
 -10   8   2      959.04      908.83     15.30 o 
  -8   8   2      706.14      667.29     11.83 o 
  -6   8   2      178.96      140.13      4.64 o 
  -4   8   2      307.51      289.46      6.40 o 
  -2   8   2      341.31      310.57      7.49 o 
   0   8   2     3574.67     4210.33     29.41 o 
   2   8   2    13057.34    13605.55    121.65 o 
   4   8   2     8878.78     9351.62     60.40 o 
   6   8   2     1238.39     1021.80     12.31 o 
   8   8   2     3011.31     2843.52     24.74 o 
  10   8   2     1145.85     1046.86     16.72 o 
  12   8   2      668.39      711.24     16.05 o 
  14   8   2       12.68        9.83      7.58 o 
 -15   9   2        8.90        6.47      7.71 o 
 -13   9   2        1.15       -1.45      6.88 o 
 -11   9   2       29.64       16.39      5.40 o 
  -9   9   2      869.19      864.08     13.56 o 
  -7   9   2      112.22      127.78      6.39 o 
  -5   9   2       55.85       54.17      2.84 o 
  -3   9   2      926.02     1038.80     18.95 o 
  -1   9   2     1204.41     1101.61     12.84 o 
   1   9   2     2677.04     3005.02     25.99 o 
   3   9   2      854.52     1057.94     13.56 o 
   5   9   2      111.51      157.09      5.38 o 
   7   9   2        0.00       -1.81      3.50 o 
   9   9   2      187.75      179.91      7.21 o 
  11   9   2     1409.41     1373.49     21.45 o 
  13   9   2      290.66      280.16     14.89 o 
  15   9   2      254.51      241.95     17.37 o 
 -14  10   2       58.08       25.80      9.33 o 
 -12  10   2      933.32      929.98     41.37 o 
 -10  10   2      735.49      725.53     21.93 o 
  -8  10   2     2097.46     2189.46     25.00 o 
  -6  10   2     4764.10     4856.98     35.89 o 
  -4  10   2      119.87      119.14      4.47 o 
  -2  10   2      654.41      718.88     10.11 o 
   0  10   2     5952.86     5911.69     36.00 o 
   2  10   2     1508.09     1435.11     15.92 o 
   4  10   2     1854.14     1837.57     16.38 o 
   6  10   2     2857.03     2894.36     28.99 o 
   8  10   2     5233.96     5299.26     46.93 o 
  10  10   2    10560.73    10485.64     89.94 o 
  12  10   2      712.15      721.87     21.89 o 
  14  10   2     1568.25     1486.07     41.17 o 
 -15  11   2      118.33      131.09     20.96 o 
 -13  11   2     2098.92     2154.66     41.48 o 
 -11  11   2      608.07      573.88     17.65 o 
  -9  11   2     1156.95     1112.24     17.55 o 
  -7  11   2      620.71      598.94     11.62 o 
  -5  11   2     7233.35     6988.97     45.49 o 
  -3  11   2       93.89      123.47      8.26 o 
  -1  11   2     3951.39     3826.67     28.62 o 
   1  11   2      154.12      180.81      4.06 o 
   3  11   2     1371.60     1571.38     20.42 o 
   5  11   2     1742.66     1705.41     20.09 o 
   7  11   2     1500.19     1594.61     18.72 o 
   9  11   2       14.97       15.90      6.83 o 
  11  11   2      283.86      300.21     13.63 o 
  13  11   2        0.48       -1.48      6.77 o 
  15  11   2      783.87      857.14     44.82 o 
 -14  12   2      532.52      588.88     32.33 o 
 -12  12   2     3440.76     3465.17     54.44 o 
 -10  12   2      171.60      178.90     10.35 o 
  -8  12   2     2734.59     2675.45     31.24 o 
  -6  12   2     2691.57     2723.78     26.34 o 
  -4  12   2       79.51       74.64      5.18 o 
  -2  12   2     3608.10     3635.68     34.96 o 
   0  12   2    11749.23    11773.00     78.01 o 
   2  12   2     3717.51     4021.78     38.18 o 
   4  12   2     5677.37     5942.47     57.19 o 
   6  12   2     2132.39     2085.99     24.82 o 
   8  12   2      622.33      624.17     13.89 o 
  10  12   2     3168.51     3231.06     38.26 o 
  12  12   2      171.54      152.24     11.04 o 
  14  12   2        1.46       -4.49      8.57 o 
 -13  13   2     1693.76     1730.19     37.19 o 
 -11  13   2      325.82      317.28     14.16 o 
  -9  13   2      333.91      325.85     11.72 o 
  -7  13   2      500.66      531.89     12.03 o 
  -5  13   2     1961.60     1864.49     21.13 o 
  -3  13   2       73.82       78.58      7.12 o 
  -1  13   2     8456.97     8316.88     50.28 o 
   1  13   2     5743.47     5908.23     39.18 o 
   3  13   2      795.93      749.87     16.59 o 
   5  13   2    14765.75    14917.77    108.44 o 
   7  13   2      412.66      387.36     10.06 o 
   9  13   2      351.61      329.21     12.06 o 
  11  13   2     2608.35     2613.76     34.80 o 
  13  13   2       67.42       64.88     10.14 o 
 -14  14   2      147.79      148.95     14.59 o 
 -12  14   2     2638.12     2578.95     41.24 o 
 -10  14   2        2.72       -0.96      4.88 o 
  -8  14   2      331.36      293.31     10.72 o 
  -6  14   2     5172.19     4947.26     47.83 o 
  -4  14   2      817.10      808.01     14.14 o 
  -2  14   2      371.68      389.52     10.90 o 
   0  14   2      461.67      516.80      8.44 o 
   2  14   2      425.37      363.26     10.30 o 
   4  14   2     6421.98     5983.62     55.02 o 
   6  14   2       35.36       19.94      5.01 o 
   8  14   2      755.23      784.79     15.96 o 
  10  14   2     4347.42     4380.28     47.93 o 
  12  14   2      343.16      316.09     15.01 o 
 -13  15   2      234.44      226.25     16.20 o 
 -11  15   2     1649.48     1709.96     29.24 o 
  -9  15   2      369.04      332.52     12.17 o 
  -7  15   2     4000.44     3912.83     41.90 o 
  -5  15   2      768.76      738.47     14.30 o 
  -3  15   2     5009.75     4827.50     43.70 o 
  -1  15   2     2567.38     2508.86     21.55 o 
   1  15   2       97.32       91.67      5.47 o 
   3  15   2      885.48      818.18     15.21 o 
   5  15   2        7.45        6.64      4.41 o 
   7  15   2      686.74      692.69     15.81 o 
   9  15   2      696.41      689.71     18.55 o 
  11  15   2      138.37      152.33     10.15 o 
  13  15   2      126.81      108.27     10.77 o 
 -12  16   2     2071.76     2066.38     36.76 o 
 -10  16   2      162.41      161.26     10.36 o 
  -8  16   2      539.79      499.71     14.14 o 
  -6  16   2     4586.65     4542.35     45.76 o 
  -4  16   2     1631.81     1620.37     23.53 o 
  -2  16   2     4577.95     4711.33     42.86 o 
   0  16   2     5094.76     4794.84     47.29 o 
   2  16   2      628.71      514.65      8.70 o 
   4  16   2     3459.57     3433.33     41.05 o 
   6  16   2     4242.43     4157.38     45.14 o 
   8  16   2      164.93      180.84     10.21 o 
  10  16   2     4379.09     4572.24     50.44 o 
  12  16   2        3.63        5.07      6.91 o 
 -11  17   2     3631.53     3618.24     47.06 o 
  -9  17   2      584.84      573.81     18.05 o 
  -7  17   2     6617.16     6582.13     62.90 o 
  -5  17   2       91.04       99.73      7.25 o 
  -3  17   2      746.72      753.54     15.51 o 
  -1  17   2     6323.89     6389.37     60.53 o 
   1  17   2      829.98      896.24     23.23 o 
   3  17   2     1948.31     1814.99     25.32 o 
   5  17   2     8778.65     8901.64     85.81 o 
   7  17   2       79.23       85.35      7.59 o 
   9  17   2     2772.95     2907.61     40.26 o 
  11  17   2      353.90      404.11     16.68 o 
 -10  18   2     1596.90     1712.81     26.20 o 
  -8  18   2     1983.78     2015.18     28.96 o 
  -6  18   2     4820.66     4865.59     77.19 o 
  -4  18   2      523.88      502.21     12.79 o 
  -2  18   2      525.46      561.75     12.17 o 
   0  18   2     6986.06     6666.42     63.75 o 
   2  18   2      780.88      761.53     14.76 o 
   4  18   2     4210.94     4313.05     46.32 o 
   6  18   2     1639.14     1691.17     27.77 o 
   8  18   2     1276.78     1380.52     25.05 o 
  10  18   2       40.03       27.07      9.52 o 
 -11  19   2     3175.04     3198.58     42.02 o 
  -9  19   2      204.26      176.62     11.42 o 
  -7  19   2     2551.70     2668.72     33.54 o 
  -5  19   2     1460.58     1501.18     27.14 o 
  -3  19   2     1066.35      978.68     28.59 o 
  -1  19   2     3736.62     3642.91     47.58 o 
   1  19   2      791.20      749.88     15.45 o 
   3  19   2     1406.49     1455.65     21.95 o 
   5  19   2    10005.06     9755.72     82.52 o 
   7  19   2        2.41       -4.02      4.99 o 
   9  19   2     1086.74     1197.81     28.71 o 
  11  19   2     3677.65     3848.33     47.53 o 
 -10  20   2      590.13      616.45     18.14 o 
  -8  20   2      159.63      127.28      8.84 o 
  -6  20   2       30.00       15.88      7.04 o 
  -4  20   2     1494.49     1539.48     27.22 o 
  -2  20   2      624.08      652.38     16.25 o 
   0  20   2      175.44      163.77     10.15 o 
   2  20   2     2359.60     2238.93     29.83 o 
   4  20   2      915.88      888.34     22.67 o 
   6  20   2     2005.56     2039.92     46.13 o 
   8  20   2     1053.12     1144.16     23.04 o 
  10  20   2       29.81       28.80      8.18 o 
  -9  21   2      867.67      904.56     20.21 o 
  -7  21   2       60.03       72.84      9.73 o 
  -5  21   2       92.69       92.99     11.49 o 
  -3  21   2       11.03       -0.54      7.75 o 
  -1  21   2      304.08      257.99     13.13 o 
   1  21   2      453.47      465.57     14.49 o 
   3  21   2      110.74      112.41      8.08 o 
   5  21   2      434.29      409.70     16.85 o 
   7  21   2      144.92      143.96      9.85 o 
   9  21   2        1.95       -1.04      6.07 o 
  -8  22   2      145.91      134.18     14.96 o 
  -6  22   2      239.10      276.08     34.97 o 
  -4  22   2      299.23      284.85     23.70 o 
  -2  22   2       14.94       21.23      5.92 o 
   0  22   2        3.54       -2.31      5.75 o 
   2  22   2     2264.32     2174.59     32.92 o 
   4  22   2       53.31       72.68      9.88 o 
   6  22   2      732.06      700.86     25.73 o 
   8  22   2       72.00       79.08      9.12 o 
  -7  23   2      124.17       95.24     39.92 o 
  -5  23   2        1.40       10.49     17.12 o 
  -3  23   2      366.73      466.98     19.13 o 
  -1  23   2      394.67      394.14     16.50 o 
   1  23   2     1956.92     1921.96     37.31 o 
   3  23   2      319.87      305.10     12.47 o 
   5  23   2      956.90     1029.72     41.23 o 
   7  23   2       22.51       15.30      9.75 o 
  -4  24   2      124.23      120.70     20.25 o 
  -2  24   2      123.59      109.68      9.07 o 
   0  24   2       63.52       49.55      8.27 o 
   2  24   2     1266.10     1364.90     26.03 o 
   4  24   2      197.38      155.69     15.17 o 
  -3  25   2      307.84      363.86     47.12 o 
  -1  25   2       25.11       27.18      7.30 o 
   1  25   2       58.59       80.19      9.09 o 
 -15   1   3       24.35       40.60      8.64 o 
 -13   1   3       34.12       32.67      7.13 o 
 -11   1   3      591.63      533.19     11.31 o 
  -9   1   3      561.32      515.46     13.51 o 
  -7   1   3     1629.21     1565.77     14.39 o 
  -5   1   3    18501.29    18952.20    127.09 o 
  -3   1   3     1021.76      998.68      9.66 o 
  -1   1   3    13244.77    13908.28     99.10 o 
   1   1   3    16829.86    17514.71    146.75 o 
   3   1   3    73471.16    75122.50    439.20 o 
   5   1   3      770.10     1057.79      9.99 o 
   7   1   3      405.36      466.63      6.25 o 
   9   1   3        8.67       19.12      3.09 o 
  11   1   3      294.55      292.60      8.64 o 
  13   1   3      140.83      105.91      9.04 o 
  15   1   3       39.45       17.52      8.21 o 
 -16   2   3       29.16       22.83     10.21 o 
 -14   2   3       19.68       36.29      7.44 o 
 -12   2   3     6579.87     6433.32     52.30 o 
 -10   2   3     1035.33      953.11     18.41 o 
  -8   2   3        1.07        9.49      2.76 o 
  -6   2   3       49.11       15.71      2.59 o 
  -4   2   3     3342.59     3548.28     25.93 o 
  -2   2   3     1355.71     1394.64     11.47 o 
   0   2   3     9808.72    10239.69     72.31 o 
   2   2   3   101276.05   103907.64    742.74 o 
   4   2   3    17207.28    18578.05    106.08 o 
   6   2   3     2056.28     1870.17     15.30 o 
   8   2   3       15.21       13.37      2.65 o 
  10   2   3     1009.12     1096.80     13.85 o 
  12   2   3       23.95       17.70      4.53 o 
  14   2   3       84.92       71.88      8.18 o 
  16   2   3      623.15      601.75     27.58 o 
 -15   3   3      337.20      297.97     15.17 o 
 -13   3   3       63.78       48.64      6.11 o 
 -11   3   3     1505.46     1420.22     18.54 o 
  -9   3   3      107.89       60.38      4.82 o 
  -7   3   3     7522.80     7283.58     54.25 o 
  -5   3   3     2819.53     3224.52     25.64 o 
  -3   3   3     6587.78     6652.58     55.30 o 
  -1   3   3     6650.92     7743.48     56.66 o 
   1   3   3    32789.86    34372.33    315.98 o 
   3   3   3    13361.87    13923.36     95.18 o 
   5   3   3      178.95      350.63      5.90 o 
   7   3   3     1073.46     1108.82     13.31 o 
   9   3   3     1435.15     1481.39     15.11 o 
  11   3   3      597.50      569.54     13.11 o 
  13   3   3      660.44      594.87     12.60 o 
  15   3   3      443.45      449.76     17.79 o 
 -16   4   3        3.09        0.31      8.41 o 
 -14   4   3       86.13       98.41      9.71 o 
 -12   4   3      962.63     1064.23     17.54 o 
 -10   4   3       21.96       13.47      4.06 o 
  -8   4   3      200.81      185.41      6.58 o 
  -6   4   3    12329.08    11741.32     84.31 o 
  -4   4   3     8045.41     8490.69     87.64 o 
  -2   4   3    58930.45    60248.24    389.54 o 
   0   4   3    12022.29    12846.19    125.95 o 
   2   4   3     1736.99     1743.77     17.23 o 
   4   4   3    40003.17    40397.69    268.54 o 
   6   4   3       16.97        6.56      2.26 o 
   8   4   3      803.59      854.57     11.71 o 
  10   4   3     2504.93     2597.28     24.72 o 
  12   4   3       77.99      110.36      7.00 o 
  14   4   3       92.01       99.92      8.47 o 
  16   4   3        2.69       -8.32      9.66 o 
 -15   5   3      576.84      546.28     27.92 o 
 -13   5   3      558.38      522.31     16.02 o 
 -11   5   3     3747.93     3765.02     39.92 o 
  -9   5   3     3281.80     3188.21     30.49 o 
  -7   5   3     6244.87     5910.40     41.36 o 
  -5   5   3     1860.97     1415.60     15.04 o 
  -3   5   3     2653.42     2822.16     25.10 o 
  -1   5   3     4253.98     4368.15     35.03 o 
   1   5   3       31.41       26.02      3.07 o 
   3   5   3     4670.57     5206.88     85.71 o 
   5   5   3    26300.71    25851.15    263.97 o 
   7   5   3     1980.99     2221.15     19.73 o 
   9   5   3      512.18      497.54      8.86 o 
  11   5   3     1959.37     1886.64     22.25 o 
  13   5   3     1594.81     1539.38     24.09 o 
  15   5   3      948.20      941.06     21.89 o 
 -16   6   3      736.32      674.58     31.29 o 
 -14   6   3       24.46       17.69      7.30 o 
 -12   6   3     5647.77     5883.98     71.18 o 
 -10   6   3        2.25       -4.22      4.22 o 
  -8   6   3     6853.60     7172.92     56.00 o 
  -6   6   3     5673.31     5539.60     43.95 o 
  -4   6   3     3185.08     3847.31     28.68 o 
  -2   6   3     4221.52     4147.60     40.33 o 
   0   6   3     5010.40     4850.95     40.71 o 
   2   6   3     2458.36     2654.78     31.71 o 
   4   6   3    23031.43    22628.16    164.35 o 
   6   6   3     4423.93     4424.39     34.71 o 
   8   6   3      759.72      801.84     11.62 o 
  10   6   3     5929.48     5851.35     51.10 o 
  12   6   3      131.29      146.07      9.15 o 
  14   6   3     2202.80     2272.59     33.64 o 
  16   6   3     1015.98     1061.28     31.16 o 
 -15   7   3       67.11       61.01      9.54 o 
 -13   7   3     2144.20     2162.83     37.68 o 
 -11   7   3     1879.15     1869.04     27.58 o 
  -9   7   3      343.13      300.64      9.35 o 
  -7   7   3    15985.59    15779.23    118.64 o 
  -5   7   3     2223.78     2106.67     17.53 o 
  -3   7   3      323.96      360.01      5.76 o 
  -1   7   3    34324.89    33064.34    237.01 o 
   1   7   3     5898.08     5832.07     47.40 o 
   3   7   3    13027.47    13294.63     87.39 o 
   5   7   3    11241.64    10797.61     83.65 o 
   7   7   3      259.29      308.36      8.75 o 
   9   7   3    10667.08    10615.86     76.93 o 
  11   7   3      148.30      151.98      8.20 o 
  13   7   3        9.79        0.49      5.49 o 
  15   7   3      527.97      597.45     19.45 o 
 -14   8   3       80.90       69.33      9.42 o 
 -12   8   3     7465.77     7445.16    113.95 o 
 -10   8   3      373.19      334.71     11.73 o 
  -8   8   3      239.69      248.03      8.08 o 
  -6   8   3    16638.59    16306.59     91.37 o 
  -4   8   3     1962.62     2077.19     17.25 o 
  -2   8   3      222.08       64.55      4.45 o 
   0   8   3    12601.44    13046.42     77.05 o 
   2   8   3     2404.70     2974.62     26.81 o 
   4   8   3    14371.79    13707.13     96.65 o 
   6   8   3     2553.98     2724.40     24.82 o 
   8   8   3     4440.98     4614.87     36.37 o 
  10   8   3     5110.56     5184.08     46.95 o 
  12   8   3     1159.15     1158.43     19.29 o 
  14   8   3       22.99       21.19      8.01 o 
 -15   9   3        9.29        9.88      7.96 o 
 -13   9   3     4589.39     4688.05     67.30 o 
 -11   9   3     1444.56     1485.34     30.47 o 
  -9   9   3       90.79      103.12      6.25 o 
  -7   9   3     4443.04     4545.91     38.06 o 
  -5   9   3      309.21      262.08      6.24 o 
  -3   9   3      278.65      164.58      6.76 o 
  -1   9   3      345.32      470.63      5.71 o 
   1   9   3     6417.66     7209.23     44.95 o 
   3   9   3      815.65      744.81      9.81 o 
   5   9   3    39115.48    39331.37    280.65 o 
   7   9   3     2951.29     3029.00     31.31 o 
   9   9   3     2360.39     2405.17     24.95 o 
  11   9   3      969.53     1015.14     17.40 o 
  13   9   3     1997.91     1901.21     31.22 o 
  15   9   3      843.62      889.28     27.25 o 
 -14  10   3      624.41      582.70     22.19 o 
 -12  10   3     3880.67     3884.62     65.47 o 
 -10  10   3      706.33      735.54     16.66 o 
  -8  10   3      198.69      222.90      8.64 o 
  -6  10   3    18035.49    17297.13    123.08 o 
  -4  10   3       11.04       26.21      3.20 o 
  -2  10   3     7099.04     6442.76     50.72 o 
   0  10   3      318.37      184.26      3.97 o 
   2  10   3     4088.97     4479.83     33.63 o 
   4  10   3    11330.29    10897.95     79.03 o 
   6  10   3     5357.27     5580.93     50.57 o 
   8  10   3        3.53        8.96      3.84 o 
  10  10   3     9658.70     9679.20     80.58 o 
  12  10   3        2.28        5.29      6.15 o 
  14  10   3        2.52       -7.22      7.22 o 
 -15  11   3      680.15      736.90     25.66 o 
 -13  11   3      522.89      474.69     20.50 o 
 -11  11   3     2048.25     2079.86     33.93 o 
  -9  11   3      981.91      975.25     17.56 o 
  -7  11   3     2227.17     2294.30     25.26 o 
  -5  11   3     8724.33     8162.55     52.89 o 
  -3  11   3     2367.36     2265.14     25.63 o 
  -1  11   3    22266.77    22567.45    131.00 o 
   1  11   3       78.43      132.15      4.49 o 
   3  11   3     8704.47     8737.87     69.23 o 
   5  11   3    11686.69    11512.93     84.78 o 
   7  11   3     3055.14     3107.30     29.49 o 
   9  11   3     2983.72     3044.03     35.48 o 
  11  11   3     1551.12     1539.59     27.09 o 
  13  11   3      734.05      699.56     21.41 o 
 -14  12   3      354.21      369.14     20.28 o 
 -12  12   3     1124.87     1051.38     34.56 o 
 -10  12   3      338.58      349.16     15.97 o 
  -8  12   3     3939.95     4025.91     38.84 o 
  -6  12   3     3177.27     2959.13     29.21 o 
  -4  12   3      687.02      656.24     13.71 o 
  -2  12   3       29.81       36.70      4.55 o 
   0  12   3     7493.82     7317.80     46.76 o 
   2  12   3      194.55      216.67      5.79 o 
   4  12   3     1319.94     1141.91     15.89 o 
   6  12   3     9134.98     9783.05     81.54 o 
   8  12   3      334.54      333.59     11.47 o 
  10  12   3     1838.39     1786.62     26.73 o 
  12  12   3      250.22      254.97     19.09 o 
  14  12   3      625.28      635.61     21.98 o 
 -13  13   3      911.83      901.33     26.72 o 
 -11  13   3      410.26      450.75     17.48 o 
  -9  13   3      121.86      117.97      8.46 o 
  -7  13   3      755.68      748.57     13.51 o 
  -5  13   3     2610.89     2547.96     24.93 o 
  -3  13   3        3.58        6.82      3.90 o 
  -1  13   3      733.80      628.25      9.21 o 
   1  13   3       33.85       23.47      2.70 o 
   3  13   3     1542.32     1799.71     19.76 o 
   5  13   3     2376.20     2348.08     29.89 o 
   7  13   3     2280.04     2245.14     25.79 o 
   9  13   3      748.09      749.58     16.43 o 
  11  13   3      181.46      169.29     10.41 o 
  13  13   3       97.24       74.16      9.80 o 
 -12  14   3       60.92       53.63      9.98 o 
 -10  14   3      213.16      206.79     14.43 o 
  -8  14   3      128.41      120.39      7.68 o 
  -6  14   3      160.99      175.46      7.78 o 
  -4  14   3     6712.50     6802.62     57.40 o 
  -2  14   3       23.46       27.19      4.75 o 
   0  14   3        2.29        0.89      2.61 o 
   2  14   3      177.42      267.85      6.50 o 
   4  14   3     2709.74     2363.14     22.55 o 
   6  14   3      346.35      367.48     14.43 o 
   8  14   3     1683.45     1680.82     24.38 o 
  10  14   3      383.53      360.15     13.72 o 
  12  14   3       29.42       42.13      7.82 o 
 -13  15   3       83.19       84.22     12.35 o 
 -11  15   3       65.39       58.56      8.23 o 
  -9  15   3      188.55      195.39      9.45 o 
  -7  15   3     2570.73     2496.50     31.04 o 
  -5  15   3     1892.19     1805.95     20.16 o 
  -3  15   3     1544.79     1597.49     20.73 o 
  -1  15   3       63.04       60.09      3.90 o 
   1  15   3      374.69      423.84      8.64 o 
   3  15   3        0.63       10.71      2.91 o 
   5  15   3      469.21      371.83     18.07 o 
   7  15   3     1721.09     1763.71     28.86 o 
   9  15   3       31.58       50.70      8.14 o 
  11  15   3      229.21      248.88     12.54 o 
  13  15   3       91.43       86.98     10.19 o 
 -12  16   3      142.08      120.44     11.90 o 
 -10  16   3      914.19      836.09     18.50 o 
  -8  16   3      307.75      279.69     12.60 o 
  -6  16   3     1499.40     1490.38     21.71 o 
  -4  16   3      564.63      581.01     12.78 o 
  -2  16   3      334.45      329.26      6.94 o 
   0  16   3     2632.51     2825.66     34.29 o 
   2  16   3       52.88      117.00      5.67 o 
   4  16   3       88.09       84.35      5.81 o 
   6  16   3      958.84      968.24     24.20 o 
   8  16   3      696.35      620.90     16.46 o 
  10  16   3      329.37      277.18     12.89 o 
  12  16   3       72.45       77.11     13.88 o 
 -11  17   3        0.18       -6.65      6.65 o 
  -9  17   3      124.75      113.22      8.91 o 
  -7  17   3      131.21      124.09      8.19 o 
  -5  17   3     3092.78     2997.69     39.59 o 
  -3  17   3      630.85      658.94     13.61 o 
  -1  17   3     1537.80     1589.62     24.63 o 
   1  17   3      409.37      340.62     10.04 o 
   3  17   3     5144.39     4813.14     46.25 o 
   5  17   3      537.26      511.31     17.14 o 
   7  17   3     1281.74     1341.83     32.03 o 
   9  17   3      772.31      720.70     19.01 o 
  11  17   3       85.78       84.66      9.11 o 
 -10  18   3        0.46       -5.72      5.72 o 
  -8  18   3       37.41       35.87      6.32 o 
  -6  18   3     1165.81     1219.94     19.67 o 
  -4  18   3       76.07       83.75      8.82 o 
  -2  18   3      280.11      285.71      9.29 o 
   0  18   3     3631.29     3647.62     42.96 o 
   2  18   3     1869.03     1714.57     25.29 o 
   4  18   3      391.08      294.42     10.47 o 
   6  18   3       49.79       59.03      8.10 o 
   8  18   3        1.95        6.73      5.94 o 
  10  18   3     1203.13     1227.63     23.67 o 
 -11  19   3      388.90      450.31     18.03 o 
  -9  19   3      390.67      377.14     15.15 o 
  -7  19   3     2953.99     2879.38     35.70 o 
  -5  19   3      144.03      169.96     13.74 o 
  -3  19   3       57.16       38.61      5.13 o 
  -1  19   3     3186.92     3192.51     35.23 o 
   1  19   3      101.13      118.81      7.83 o 
   3  19   3     2667.98     2555.26     32.63 o 
   5  19   3     1360.67     1482.21     35.05 o 
   7  19   3      678.89      679.94     21.81 o 
   9  19   3       36.86       56.96      8.48 o 
 -10  20   3        0.73        1.43      7.99 o 
  -8  20   3        9.30       13.26      5.85 o 
  -6  20   3      906.31      932.48     33.32 o 
  -4  20   3      755.73      769.00     25.66 o 
  -2  20   3     3264.72     3162.27     47.87 o 
   0  20   3        2.83        6.55      5.67 o 
   2  20   3      263.66      235.57     10.29 o 
   4  20   3     1785.53     1790.74     31.97 o 
   6  20   3      101.08      107.40     12.39 o 
   8  20   3      494.32      533.53     16.72 o 
  10  20   3     1611.94     1756.05     32.47 o 
  -9  21   3      392.99      425.25     18.46 o 
  -7  21   3     1870.39     1987.60     36.38 o 
  -5  21   3       95.40       67.26     11.11 o 
  -3  21   3      480.94      504.91     16.22 o 
  -1  21   3     2695.75     2618.30     36.97 o 
   1  21   3       17.35       10.35      6.09 o 
   3  21   3        3.41       -4.57      4.59 o 
   5  21   3      218.73      255.81     13.95 o 
   7  21   3       25.08       24.81      6.88 o 
   9  21   3      327.84      356.58     16.55 o 
  -8  22   3      518.39      594.35     26.69 o 
  -6  22   3     1631.03     1640.83     40.23 o 
  -4  22   3      120.46       76.89     15.64 o 
  -2  22   3     1405.12     1378.56     25.24 o 
   0  22   3      414.80      443.82     16.70 o 
   2  22   3       62.79       44.88      7.17 o 
   4  22   3     4248.17     4523.66     51.43 o 
   6  22   3      476.76      554.64     25.59 o 
   8  22   3      115.66      120.73     10.67 o 
  -5  23   3      237.99      198.11     18.75 o 
  -3  23   3       31.23       43.32      6.52 o 
  -1  23   3     2835.79     2963.78     41.77 o 
   1  23   3       34.73       23.14      6.72 o 
   3  23   3      477.39      526.10     16.26 o 
   5  23   3      599.31      497.75     23.19 o 
  -4  24   3        1.82        7.38      9.60 o 
  -2  24   3     1054.65     1066.87     29.47 o 
   0  24   3     1801.67     1654.42     29.87 o 
   2  24   3      893.97     1002.53     22.39 o 
   4  24   3     2693.36     2711.31     50.60 o 
  -1  25   3     2348.60     2246.08     36.31 o 
   1  25   3       11.59        4.49      6.69 o 
 -16   0   4       97.60       90.39     19.61 o 
 -14   0   4     1721.53     1633.17     41.25 o 
 -12   0   4     9553.69     9682.84    111.79 o 
 -10   0   4      559.01      559.71     17.89 o 
  -8   0   4      828.91      716.42     15.30 o 
  -6   0   4    29290.03    30457.63    214.78 o 
  -4   0   4      805.18      765.26     12.41 o 
  -2   0   4    52049.64    52708.61    405.03 o 
   0   0   4     3470.63     3787.72     35.34 o 
   2   0   4     7296.97     7306.33     83.37 o 
   4   0   4    47693.48    45038.78    953.73 o 
   6   0   4    41855.57    43218.01    305.53 o 
   8   0   4     6289.69     6393.58     59.00 o 
  10   0   4    17784.02    17428.37    132.20 o 
  12   0   4        8.61       13.01      6.41 o 
  14   0   4     5068.06     4933.18     81.17 o 
  16   0   4     1541.33     1680.57     57.90 o 
 -15   1   4       38.35       39.18      9.61 o 
 -13   1   4     9268.66     9070.87     76.55 o 
 -11   1   4      441.80      471.29     13.64 o 
  -9   1   4     4213.85     4219.06     35.38 o 
  -7   1   4    18719.90    19456.30    108.46 o 
  -5   1   4      315.88      115.79      3.81 o 
  -3   1   4    35863.24    36750.86    197.26 o 
  -1   1   4    38378.71    39032.46    239.71 o 
   1   1   4     2159.69     2400.69     22.30 o 
   3   1   4     5092.10     5052.06     35.43 o 
   5   1   4     2984.90     2097.36     16.25 o 
   7   1   4    13759.96    15387.86     78.56 o 
   9   1   4     6584.40     6769.70     41.05 o 
  11   1   4     6632.55     6250.73     45.25 o 
  13   1   4      217.43      193.16     15.79 o 
  15   1   4     1040.40     1033.11     37.03 o 
 -16   2   4      271.29      310.57     18.05 o 
 -14   2   4     1084.28     1139.51     24.07 o 
 -12   2   4     8853.65     8900.05     76.78 o 
 -10   2   4      600.10      577.73     11.38 o 
  -8   2   4     5460.21     5406.38     43.39 o 
  -6   2   4    25068.60    24784.02    148.14 o 
  -4   2   4      560.89      508.63      6.38 o 
  -2   2   4     2548.16     2453.69     17.99 o 
   0   2   4     5457.80     5288.37     33.07 o 
   2   2   4       43.99       42.56      2.27 o 
   4   2   4    12689.76    12495.82     66.79 o 
   6   2   4     4706.39     5008.72     37.52 o 
   8   2   4     3432.36     3672.60     24.86 o 
  10   2   4    10517.47    10201.03     63.86 o 
  12   2   4      643.15      679.46     16.83 o 
  14   2   4      253.36      246.15     13.19 o 
  16   2   4      136.45      162.17     13.90 o 
 -15   3   4      107.52      116.76     11.22 o 
 -13   3   4       79.40       74.82      7.34 o 
 -11   3   4      384.69      448.52     10.65 o 
  -9   3   4      497.73      576.59     11.74 o 
  -7   3   4       62.34       23.33      3.29 o 
  -5   3   4      810.79      980.32      9.94 o 
  -3   3   4        8.47       49.46      4.28 o 
  -1   3   4       22.59       27.01      2.18 o 
   1   3   4    27519.73    29379.29    192.49 o 
   3   3   4      472.17      393.44      7.21 o 
   5   3   4    12515.16    12655.15     75.91 o 
   7   3   4     2668.97     2686.13     24.41 o 
   9   3   4     2253.31     2120.79     19.98 o 
  11   3   4     1386.75     1386.28     17.43 o 
  13   3   4      358.30      334.09     13.63 o 
  15   3   4     2213.22     2131.19     34.71 o 
 -16   4   4       13.14        5.98      8.71 o 
 -14   4   4       17.48       29.36      8.22 o 
 -12   4   4     3295.30     3235.36     46.80 o 
 -10   4   4      894.52     1012.63     19.00 o 
  -8   4   4       21.62       37.21      4.05 o 
  -6   4   4      639.96      933.11     10.47 o 
  -4   4   4     1026.54     1385.13     13.56 o 
  -2   4   4    66467.48    68041.28    442.87 o 
   0   4   4     1985.07     2136.98     25.95 o 
   2   4   4    28494.66    29360.13    225.57 o 
   4   4   4     5342.44     4942.85     36.00 o 
   6   4   4     1006.08      889.02     10.35 o 
   8   4   4     2606.02     2755.21     24.54 o 
  10   4   4     2809.07     2730.48     27.69 o 
  12   4   4      426.02      433.51     13.75 o 
  14   4   4      231.89      266.01     16.17 o 
  16   4   4      183.82      173.20     12.92 o 
 -15   5   4       25.93       11.42      8.26 o 
 -13   5   4     2046.13     2153.43     43.06 o 
 -11   5   4     3426.51     3255.55     40.71 o 
  -9   5   4      268.67      245.29      7.86 o 
  -7   5   4     3346.02     3178.05     25.47 o 
  -5   5   4    32296.38    33660.57    637.36 o 
  -3   5   4      916.76     1404.13     15.12 o 
  -1   5   4    11219.37    11261.11    100.52 o 
   1   5   4      527.61      439.51     12.46 o 
   3   5   4     3009.27     3268.07     29.78 o 
   5   5   4    12074.23    12553.69     84.11 o 
   7   5   4     2790.08     3013.03     24.88 o 
   9   5   4     4000.52     3976.35     37.85 o 
  11   5   4       54.95       53.45      5.36 o 
  13   5   4       76.56       70.38      6.87 o 
  15   5   4       59.55       87.16      9.47 o 
 -16   6   4     3122.49     3139.22     56.22 o 
 -14   6   4       95.84       94.06      9.47 o 
 -12   6   4      523.94      497.25     15.66 o 
 -10   6   4        0.61       -4.63      4.63 o 
  -8   6   4     1567.34     1549.81     17.88 o 
  -6   6   4     3743.59     3879.12     31.26 o 
  -4   6   4     3212.48     3593.29     42.33 o 
  -2   6   4     3197.62     3579.84     26.00 o 
   0   6   4      831.63      825.51     15.00 o 
   2   6   4       35.56       80.29      7.18 o 
   4   6   4      195.56      131.66      5.81 o 
   6   6   4     8878.96     9420.74     62.47 o 
   8   6   4      941.93      918.46     15.29 o 
  10   6   4     2905.84     2925.32     32.34 o 
  12   6   4       15.75       17.30      5.19 o 
  14   6   4        3.61        3.69      6.62 o 
 -15   7   4       16.98       24.86      8.16 o 
 -13   7   4      720.64      688.61     18.17 o 
 -11   7   4      654.47      633.95     15.94 o 
  -9   7   4      773.95      745.90     13.29 o 
  -7   7   4       45.81       43.68      4.46 o 
  -5   7   4       37.55       69.13      3.22 o 
  -3   7   4      633.72      733.48     10.11 o 
  -1   7   4     4042.81     4157.48     35.48 o 
   1   7   4      921.55     1029.57     14.59 o 
   3   7   4     1393.04     1395.49     19.14 o 
   5   7   4        4.49        3.78      2.57 o 
   7   7   4       30.36       46.93      4.74 o 
   9   7   4     9833.62     9867.01     68.64 o 
  11   7   4        0.74       -4.29      4.29 o 
  13   7   4        1.49       -4.71      5.41 o 
  15   7   4       69.10       98.64     10.86 o 
 -14   8   4       66.83       78.31      9.42 o 
 -12   8   4       54.02       35.46     10.83 o 
 -10   8   4      265.41      245.21      9.82 o 
  -8   8   4       58.59       60.07      5.97 o 
  -6   8   4      183.04      219.63      7.75 o 
  -4   8   4    15372.71    15891.56    104.94 o 
  -2   8   4     4046.37     4531.47     37.54 o 
   0   8   4     1250.93     1368.15     14.12 o 
   2   8   4      633.22      594.49     10.47 o 
   4   8   4      251.92      339.25      7.90 o 
   6   8   4      249.87      297.48      8.33 o 
   8   8   4      207.25      195.45      7.09 o 
  10   8   4     2128.02     2092.78     25.37 o 
  12   8   4     1189.72     1205.83     19.83 o 
  14   8   4      554.77      564.72     17.89 o 
 -15   9   4      241.83      216.45     16.57 o 
 -13   9   4      146.81      146.97     10.86 o 
 -11   9   4      115.40       83.02      7.83 o 
  -9   9   4        6.53        6.68      3.93 o 
  -7   9   4      452.14      490.36     13.60 o 
  -5   9   4      179.81      122.54      5.00 o 
  -3   9   4     3721.57     4200.84     32.77 o 
  -1   9   4     5586.32     5579.44     37.97 o 
   1   9   4      458.25      534.00      7.12 o 
   3   9   4       74.70      107.39      4.20 o 
   5   9   4      130.73      127.94     10.09 o 
   7   9   4       66.47       47.83      4.86 o 
   9   9   4      367.94      349.28      9.80 o 
  11   9   4      266.70      285.04     10.67 o 
  13   9   4        3.27       -7.09      7.09 o 
  15   9   4      146.75      170.93     15.55 o 
 -14  10   4       10.25        2.18      8.49 o 
 -12  10   4      894.52      881.24     22.83 o 
 -10  10   4      148.97      168.35      9.52 o 
  -8  10   4      315.30      395.07     11.21 o 
  -6  10   4     8756.91     8317.10     65.24 o 
  -4  10   4       56.36       52.37      3.52 o 
  -2  10   4      904.22      955.51     14.24 o 
   0  10   4     1708.09     1735.10     13.90 o 
   2  10   4     3571.37     3848.58     32.79 o 
   4  10   4     8624.06     8442.90     67.96 o 
   6  10   4       33.58       28.28      5.14 o 
   8  10   4     2561.52     2635.27     27.26 o 
  10  10   4     1524.97     1561.49     22.94 o 
  12  10   4     1543.04     1622.66     29.32 o 
  14  10   4      809.01      884.22     25.01 o 
 -15  11   4      139.45      125.34     35.37 o 
 -13  11   4      712.75      696.45     23.71 o 
 -11  11   4      973.06      994.90     23.09 o 
  -9  11   4       50.48       52.87      6.17 o 
  -7  11   4       23.55       14.28      4.45 o 
  -5  11   4     1606.33     1478.94     14.75 o 
  -3  11   4      776.11      856.82     12.29 o 
  -1  11   4    10614.93    10598.08     68.23 o 
   1  11   4     2819.30     2931.57     30.92 o 
   3  11   4     7629.42     7772.58     63.49 o 
   5  11   4     3004.66     2966.96     31.73 o 
   7  11   4      801.56      807.44     16.29 o 
   9  11   4     5027.70     4973.13     47.21 o 
  11  11   4      971.21      976.09     21.58 o 
  13  11   4      258.96      248.89     13.76 o 
 -14  12   4       11.21        4.29      8.79 o 
 -12  12   4      945.56      865.92     46.53 o 
 -10  12   4       39.17       37.66      7.25 o 
  -8  12   4     2625.51     2707.71     31.45 o 
  -6  12   4     4410.04     3962.96     35.40 o 
  -4  12   4     7859.37     7453.02     55.86 o 
  -2  12   4     6958.83     6381.94     49.81 o 
   0  12   4     2152.14     2352.91     18.06 o 
   2  12   4     2693.75     2852.36     26.83 o 
   4  12   4     4603.46     4519.27     42.27 o 
   6  12   4      326.52      344.21     10.92 o 
   8  12   4     1678.02     1649.66     20.92 o 
  10  12   4     4560.94     4566.73     59.70 o 
  12  12   4        7.14        2.02      6.15 o 
  14  12   4      357.88      367.70     19.19 o 
 -13  13   4     2487.44     2481.93     46.23 o 
 -11  13   4      416.40      399.95     15.15 o 
  -9  13   4      310.08      237.41     11.22 o 
  -7  13   4     6610.66     6181.88     53.43 o 
  -5  13   4    11821.20    11896.79     84.88 o 
  -3  13   4      998.41      938.92     14.20 o 
  -1  13   4     3571.13     3537.20     30.32 o 
   1  13   4      154.23      156.03      5.59 o 
   3  13   4     1391.87     1386.26     16.81 o 
   5  13   4     7106.38     7291.33     71.04 o 
   7  13   4     5696.07     5662.91     73.31 o 
   9  13   4     4808.56     4677.93     52.17 o 
  11  13   4       57.05       62.65      8.26 o 
  13  13   4      206.92      232.04     13.84 o 
 -12  14   4     2236.25     2395.78     44.24 o 
 -10  14   4       13.79       14.22      5.61 o 
  -8  14   4     1296.01     1279.43     21.70 o 
  -6  14   4       48.88       44.95      5.41 o 
  -4  14   4     1807.57     1800.72     19.94 o 
  -2  14   4    15278.39    15132.93     92.96 o 
   0  14   4       47.16       29.71      5.69 o 
   2  14   4     1929.49     2014.07     22.30 o 
   4  14   4     1695.75     1800.54     24.57 o 
   6  14   4      804.14      870.52     18.75 o 
   8  14   4      179.63      174.40      9.39 o 
  10  14   4      649.37      676.13     16.79 o 
  12  14   4       33.11       52.28      8.34 o 
 -13  15   4      733.89      768.07     23.37 o 
 -11  15   4      342.31      346.61     13.84 o 
  -9  15   4       37.61       21.99      5.65 o 
  -7  15   4     2909.46     2747.59     33.26 o 
  -5  15   4     4418.96     4518.35     42.02 o 
  -3  15   4      153.10      154.36      6.22 o 
  -1  15   4     3008.46     3020.84     31.91 o 
   1  15   4     3496.48     3410.90     34.94 o 
   3  15   4      878.35      896.41     14.21 o 
   5  15   4     1666.27     1691.30     24.70 o 
   7  15   4       33.82       33.16      7.43 o 
   9  15   4      733.72      764.19     17.34 o 
  11  15   4      115.30      122.36      9.66 o 
  13  15   4       44.95       15.68      8.00 o 
 -12  16   4     2240.63     2311.96     48.56 o 
 -10  16   4      523.62      434.88     15.03 o 
  -8  16   4     3471.23     3375.88     42.84 o 
  -6  16   4     3531.91     3638.97     39.61 o 
  -4  16   4      213.08      225.01      7.69 o 
  -2  16   4      187.50      194.83      7.59 o 
   0  16   4     1247.86     1290.52     19.99 o 
   2  16   4       88.79       97.23      6.38 o 
   4  16   4     4066.38     3992.56     40.71 o 
   6  16   4      164.83      149.18     11.93 o 
   8  16   4        4.20       -1.76      5.10 o 
  10  16   4     1586.55     1520.43     25.99 o 
  12  16   4       19.55       20.12      7.61 o 
 -11  17   4     1181.49     1222.23     27.28 o 
  -9  17   4      484.99      437.49     14.40 o 
  -7  17   4     5276.13     5358.80     54.26 o 
  -5  17   4        3.25       10.91      4.48 o 
  -3  17   4     3090.09     3189.83     41.63 o 
  -1  17   4     4262.49     4135.37     41.66 o 
   1  17   4     1089.99     1050.79     17.26 o 
   3  17   4     2568.39     2548.93     32.00 o 
   5  17   4      350.16      374.90     14.46 o 
   7  17   4     1159.38     1175.81     27.30 o 
   9  17   4     4027.13     4154.08     46.95 o 
  11  17   4     1002.21     1003.52     22.09 o 
 -10  18   4      346.75      349.41     15.09 o 
  -8  18   4     1220.91     1302.92     28.49 o 
  -6  18   4     1273.16     1300.85     27.83 o 
  -4  18   4     1271.83     1240.46     22.84 o 
  -2  18   4     3530.96     3521.70     37.65 o 
   0  18   4      366.13      371.33     11.24 o 
   2  18   4      688.82      723.32     15.58 o 
   4  18   4    11604.24    11683.59    104.53 o 
   6  18   4      657.64      643.39     21.09 o 
   8  18   4     2390.12     2442.86     36.20 o 
  10  18   4     3496.50     3487.70     43.53 o 
  -9  19   4       24.52       25.21      9.35 o 
  -7  19   4     5957.43     6014.78     64.79 o 
  -5  19   4      609.87      609.91     15.65 o 
  -3  19   4     1810.08     1783.05     29.39 o 
  -1  19   4      865.85      850.68     16.30 o 
   1  19   4     1582.30     1613.85     24.77 o 
   3  19   4      253.34      219.48     10.05 o 
   5  19   4     4900.11     4934.16     62.94 o 
   7  19   4      841.68      874.84     24.52 o 
   9  19   4     1277.88     1242.92     25.86 o 
 -10  20   4      199.43      184.62     12.53 o 
  -8  20   4      628.84      638.06     17.55 o 
  -6  20   4     2022.20     2003.25     39.79 o 
  -4  20   4      674.35      667.74     18.06 o 
  -2  20   4       52.83       70.39      9.84 o 
   0  20   4     3673.78     3664.26     66.69 o 
   2  20   4      168.40      155.69      9.24 o 
   4  20   4      922.19      932.22     19.00 o 
   6  20   4       11.59       18.68      7.72 o 
   8  20   4      818.39      791.89     21.63 o 
  -9  21   4      246.11      245.93     13.53 o 
  -7  21   4     1533.15     1573.28     29.07 o 
  -5  21   4      620.43      683.41     22.76 o 
  -3  21   4      272.66      286.28     11.54 o 
  -1  21   4      463.04      468.07     15.34 o 
   1  21   4       57.66       36.94      6.46 o 
   3  21   4      325.53      337.44     12.67 o 
   5  21   4     1094.70     1018.51     34.52 o 
   7  21   4      156.37      158.73     18.67 o 
  -8  22   4      142.13      162.63     11.19 o 
  -6  22   4      294.53      338.75     17.01 o 
  -4  22   4      777.92      786.96     25.48 o 
  -2  22   4       64.11       53.62      7.61 o 
   0  22   4      728.79      733.43     18.69 o 
   2  22   4      135.45      128.59      9.13 o 
   4  22   4       42.25       27.33      8.74 o 
   6  22   4     2682.33     2679.98     51.74 o 
  -5  23   4      850.47      802.25     31.12 o 
  -3  23   4      488.45      530.60     17.51 o 
  -1  23   4      125.99      136.28     10.49 o 
   1  23   4       83.51       77.13      8.81 o 
   3  23   4      448.31      434.25     15.58 o 
   5  23   4      154.44      153.44     12.29 o 
  -4  24   4      280.03      265.39     14.75 o 
  -2  24   4       14.43       20.70      7.17 o 
   0  24   4      117.60       89.82      9.58 o 
   2  24   4      943.45      943.50     22.16 o 
   4  24   4       76.30       76.45     13.68 o 
  -1  25   4      413.88      459.37     17.11 o 
   1  25   4      435.20      450.03     16.93 o 
 -15   1   5       84.99       82.70     11.61 o 
 -13   1   5      881.87      876.09     21.83 o 
 -11   1   5      632.74      656.58     12.15 o 
  -9   1   5      278.71      284.23      8.35 o 
  -7   1   5     7201.45     7046.15     42.56 o 
  -5   1   5    10385.19    10769.80     67.08 o 
  -3   1   5     7376.18     7307.20     83.56 o 
  -1   1   5     4164.35     4274.64     28.93 o 
   1   1   5     9403.03    10027.00     79.87 o 
   3   1   5      352.06      364.47      6.52 o 
   5   1   5      907.62      984.66     10.10 o 
   7   1   5       97.49      103.86      4.77 o 
   9   1   5       27.80       28.09      3.83 o 
  11   1   5      331.68      323.84      9.16 o 
  13   1   5      412.37      379.97     13.00 o 
  15   1   5      533.11      504.18     20.48 o 
 -16   2   5        9.29        7.04      9.97 o 
 -14   2   5      104.80      105.06     11.51 o 
 -12   2   5      276.25      279.30     10.25 o 
 -10   2   5      617.40      724.07     12.69 o 
  -8   2   5      568.61      537.26      9.38 o 
  -6   2   5      263.71      251.18      5.25 o 
  -4   2   5        1.27        2.64      1.55 o 
  -2   2   5     1474.47     1206.17     11.59 o 
   0   2   5    15534.50    16877.60    105.29 o 
   2   2   5     2001.22     2409.10     20.83 o 
   4   2   5     8742.20     8459.83     52.15 o 
   6   2   5      145.09      170.03      5.15 o 
   8   2   5      701.09      878.46     10.95 o 
  10   2   5     1785.19     1589.20     15.98 o 
  12   2   5      372.15      329.93     10.29 o 
  14   2   5      408.41      375.26     14.41 o 
  16   2   5       95.75       80.36     17.07 o 
 -15   3   5      616.91      629.77     19.57 o 
 -13   3   5     1132.79     1203.63     23.95 o 
 -11   3   5      122.71      104.58      6.86 o 
  -9   3   5     1150.44     1155.02     18.17 o 
  -7   3   5     3558.54     3377.29     29.94 o 
  -5   3   5      101.09      156.46      5.06 o 
  -3   3   5      115.73      146.11      4.58 o 
  -1   3   5     1143.87     1035.58     16.58 o 
   1   3   5      160.01      132.50      3.47 o 
   3   3   5     1799.95     1595.44     13.84 o 
   5   3   5      566.20      503.20      7.35 o 
   7   3   5      135.82      123.66      5.22 o 
   9   3   5     3069.95     2952.11     24.21 o 
  11   3   5      110.03       92.40      7.61 o 
  13   3   5      115.47      118.27      9.45 o 
  15   3   5     1248.85     1276.95     26.56 o 
 -16   4   5       49.71       13.86     12.17 o 
 -14   4   5     1551.76     1596.00     29.49 o 
 -12   4   5     5080.37     5065.39     61.94 o 
 -10   4   5     3571.58     3430.05     33.55 o 
  -8   4   5    10055.33     9614.98     68.52 o 
  -6   4   5      476.27      374.10      7.57 o 
  -4   4   5      230.51      168.22      4.24 o 
  -2   4   5      269.27      121.92      5.02 o 
   0   4   5        1.82       14.48      3.50 o 
   2   4   5     8571.78     9531.46     85.90 o 
   4   4   5     3711.54     3687.40     25.29 o 
   6   4   5     8731.24     9710.68     60.67 o 
   8   4   5       65.40      104.89      5.39 o 
  10   4   5     5065.71     4871.31     37.29 o 
  12   4   5      115.24      102.22      7.33 o 
  14   4   5      419.78      352.25     15.46 o 
 -15   5   5      993.80     1038.39     24.19 o 
 -13   5   5      846.69      936.29     18.74 o 
 -11   5   5     2632.93     2476.83     33.05 o 
  -9   5   5      339.32      376.90      9.86 o 
  -7   5   5     1878.21     1870.87     16.89 o 
  -5   5   5       91.11      107.24      3.42 o 
  -3   5   5     8506.44     8403.87     57.47 o 
  -1   5   5     6598.39     5650.72     47.58 o 
   1   5   5     1051.12     1193.28     13.11 o 
   3   5   5       38.49       92.40      5.18 o 
   5   5   5     4350.81     4208.34     29.39 o 
   7   5   5      666.14      718.59     10.53 o 
   9   5   5     6467.83     6294.78     46.90 o 
  11   5   5       70.46       74.43      6.01 o 
  13   5   5        2.32        1.84      5.16 o 
  15   5   5     2267.16     2260.64     32.70 o 
 -16   6   5      253.11      206.36     16.13 o 
 -14   6   5       92.99       83.71      9.44 o 
 -12   6   5     4676.60     4793.46     53.39 o 
 -10   6   5     1034.68     1097.28     24.21 o 
  -8   6   5     6365.63     6315.71     49.55 o 
  -6   6   5      220.31      122.45      4.75 o 
  -4   6   5     3062.37     3250.47     26.37 o 
  -2   6   5    24707.14    24108.96    153.82 o 
   0   6   5    12229.34    12095.37    109.79 o 
   2   6   5     2192.12     2868.22     35.07 o 
   4   6   5    38208.93    38101.93    254.17 o 
   6   6   5      357.77      312.16      7.06 o 
   8   6   5     8441.86     8380.69     59.23 o 
  10   6   5     1651.72     1656.34     25.43 o 
  12   6   5      629.30      580.46     14.04 o 
  14   6   5     1957.18     2023.78     29.94 o 
 -15   7   5      780.25      800.28     20.53 o 
 -13   7   5     4796.61     4731.96     54.08 o 
 -11   7   5      791.99      836.15     18.15 o 
  -9   7   5      549.28      679.63     12.86 o 
  -7   7   5    12754.38    12224.22     95.78 o 
  -5   7   5      537.24      449.94      8.02 o 
  -3   7   5     9442.86     8844.69     61.70 o 
  -1   7   5     1607.73     1387.16     13.72 o 
   1   7   5     1460.20     1715.40     20.71 o 
   3   7   5    17333.19    17528.95    153.91 o 
   5   7   5      202.64      143.34      5.83 o 
   7   7   5     1577.40     1522.96     17.58 o 
   9   7   5     7835.24     7858.62     57.28 o 
  11   7   5     5160.80     5099.40     49.21 o 
  13   7   5       65.33       90.32      8.25 o 
  15   7   5      429.52      413.47     20.54 o 
 -14   8   5      323.41      364.22     15.62 o 
 -12   8   5     4107.62     4181.83     54.67 o 
 -10   8   5      231.83      202.39     10.03 o 
  -8   8   5     5909.10     6271.46     51.66 o 
  -6   8   5     6338.70     6264.74     56.58 o 
  -4   8   5     1875.60     2142.36     19.14 o 
  -2   8   5    29053.62    29075.75    175.54 o 
   0   8   5      676.06      864.54     12.47 o 
   2   8   5     1959.00     1834.43     17.83 o 
   4   8   5     1701.07     1447.28     21.75 o 
   6   8   5        7.33       10.33      3.91 o 
   8   8   5     2884.42     2859.10     26.36 o 
  10   8   5     5240.54     5172.66     47.54 o 
  12   8   5       13.85       10.00      5.28 o 
  14   8   5      650.63      709.65     19.01 o 
 -15   9   5       53.84       53.31     11.14 o 
 -13   9   5     1651.86     1573.54     27.11 o 
 -11   9   5      149.44      171.88     10.00 o 
  -9   9   5      898.12      941.60     15.14 o 
  -7   9   5     1885.39     1764.78     18.86 o 
  -5   9   5      428.59      358.99     10.91 o 
  -3   9   5      244.37      208.66      5.70 o 
  -1   9   5    29431.25    29373.00    231.56 o 
   1   9   5      121.57       68.10      5.09 o 
   3   9   5      545.57      389.54      9.29 o 
   5   9   5     6696.00     6806.95     63.15 o 
   7   9   5     1072.33     1123.14     16.76 o 
   9   9   5     9489.53     9465.68     67.06 o 
  11   9   5        9.52        1.44      4.66 o 
  13   9   5     1748.37     1774.72     34.78 o 
  15   9   5      857.33      899.71     31.92 o 
 -14  10   5      213.79      154.01     14.20 o 
 -12  10   5     6911.33     6898.64     79.65 o 
 -10  10   5        2.69        7.77      4.85 o 
  -8  10   5     7777.16     7657.94     81.51 o 
  -6  10   5      995.18     1046.01     15.44 o 
  -4  10   5      217.00      269.91      6.85 o 
  -2  10   5    20615.07    19959.92    131.87 o 
   0  10   5      149.91       96.50      4.26 o 
   2  10   5     1581.03     1696.84     18.61 o 
   4  10   5      951.55      840.99     15.24 o 
   6  10   5      766.49      736.20     14.45 o 
   8  10   5    10538.32    10503.33     77.95 o 
  10  10   5     4400.11     4390.58     44.20 o 
  12  10   5       60.56       84.11      9.23 o 
  14  10   5     1709.36     1783.73     35.80 o 
 -13  11   5     3171.31     3033.41     51.66 o 
 -11  11   5      826.87      852.30     21.60 o 
  -9  11   5      361.64      373.68     12.30 o 
  -7  11   5    16269.83    16162.47    118.65 o 
  -5  11   5     4156.85     4187.39     35.00 o 
  -3  11   5       29.88       25.31      3.47 o 
  -1  11   5     6333.73     6258.87     54.36 o 
   1  11   5     1266.71     1242.73     20.34 o 
   3  11   5     1394.55     1320.81     16.14 o 
   5  11   5     3773.73     3913.81     39.31 o 
   7  11   5      261.17      267.90     10.63 o 
   9  11   5     5276.94     5160.94     49.00 o 
  11  11   5     3253.00     3222.47     42.90 o 
  13  11   5      202.38      198.29     15.20 o 
 -14  12   5      150.55      131.51     13.97 o 
 -12  12   5     2155.19     2160.56     41.24 o 
 -10  12   5      136.24      149.42      8.73 o 
  -8  12   5      324.74      343.70     11.07 o 
  -6  12   5     1771.13     1746.49     21.43 o 
  -4  12   5     5141.17     5225.30     44.29 o 
  -2  12   5     5691.20     5383.51     52.07 o 
   0  12   5     1597.54     1723.46     17.75 o 
   2  12   5     2056.68     2058.89     26.48 o 
   4  12   5     9102.89     8398.59    100.26 o 
   6  12   5       94.71      169.04      8.77 o 
   8  12   5     5349.67     5104.05     44.83 o 
  10  12   5     3089.13     3095.15     38.05 o 
  12  12   5      148.60      128.35     10.70 o 
  14  12   5     1999.33     1962.40     38.47 o 
 -13  13   5      424.97      388.99     18.79 o 
 -11  13   5     1136.79     1222.58     26.75 o 
  -9  13   5     1192.34     1067.19     18.47 o 
  -7  13   5       31.66       30.84      6.86 o 
  -5  13   5     1161.12     1138.83     16.48 o 
  -3  13   5     3508.62     3535.72     31.66 o 
  -1  13   5    10988.77    10720.14    101.61 o 
   1  13   5     1882.10     1956.47     21.77 o 
   3  13   5      298.10      282.92      8.49 o 
   5  13   5      513.83      584.14     14.93 o 
   7  13   5     1005.59      939.56     21.94 o 
   9  13   5     1328.07     1284.94     22.36 o 
  11  13   5     1182.29     1161.46     24.31 o 
  13  13   5       26.65        9.72      7.66 o 
 -12  14   5      136.11      144.34     12.52 o 
 -10  14   5     2177.84     2116.11     44.46 o 
  -8  14   5      152.93      118.99      9.47 o 
  -6  14   5     3379.67     3288.73     36.44 o 
  -4  14   5       82.03       80.28      5.44 o 
  -2  14   5      320.16      294.77     11.70 o 
   0  14   5      671.04      605.94     13.16 o 
   2  14   5       55.33       33.62      4.29 o 
   4  14   5      463.13      533.36     13.27 o 
   6  14   5     2304.63     2423.33     36.90 o 
   8  14   5     4036.31     3923.72     43.20 o 
  10  14   5     3405.80     3227.76     49.20 o 
  12  14   5       95.32       71.88      9.60 o 
 -13  15   5      416.62      415.45     20.57 o 
 -11  15   5       49.50       51.12      7.37 o 
  -9  15   5       22.98       32.87      6.19 o 
  -7  15   5       41.30       29.64      5.55 o 
  -5  15   5       95.63      100.17      7.04 o 
  -3  15   5     2625.37     2621.42     25.03 o 
  -1  15   5      920.50      955.06     15.97 o 
   1  15   5      362.76      354.56     11.43 o 
   3  15   5      816.02      746.66     21.22 o 
   5  15   5     1164.85      967.94     19.98 o 
   7  15   5     1322.89     1261.00     43.08 o 
   9  15   5      430.83      412.05     14.35 o 
  11  15   5       15.04        9.99      6.29 o 
 -12  16   5      264.93      294.64     25.19 o 
 -10  16   5      948.78      926.64     20.00 o 
  -8  16   5      159.58      162.95     10.32 o 
  -6  16   5        1.19        2.12      4.46 o 
  -4  16   5      812.76      876.58     14.15 o 
  -2  16   5     2748.86     2764.29     31.36 o 
   0  16   5     7170.56     7250.39     64.26 o 
   2  16   5        8.97        7.34      4.23 o 
   4  16   5     1469.52     1417.32     22.81 o 
   6  16   5     1722.49     1579.57     30.03 o 
   8  16   5       16.83       18.15      6.41 o 
  10  16   5      392.12      393.44     14.81 o 
  12  16   5      484.81      519.59     19.26 o 
 -11  17   5        0.06        1.66      6.10 o 
  -9  17   5      452.11      543.61     15.29 o 
  -7  17   5       21.76       23.44      5.88 o 
  -5  17   5        7.76        7.10      4.28 o 
  -3  17   5      214.81      206.29      8.67 o 
  -1  17   5     2041.59     2034.02     26.15 o 
   1  17   5      676.67      705.07     14.55 o 
   3  17   5      758.99      764.54     15.30 o 
   5  17   5     1638.78     1685.96     31.13 o 
   7  17   5      994.75     1093.28     25.79 o 
   9  17   5       73.03       75.26      8.24 o 
  11  17   5        0.13       -2.95      6.37 o 
 -10  18   5      876.16      957.32     19.73 o 
  -8  18   5      191.75      195.49     10.81 o 
  -6  18   5     1373.04     1386.21     23.88 o 
  -4  18   5      895.67      890.32     20.80 o 
  -2  18   5     1072.45     1088.91     18.51 o 
   0  18   5      372.93      362.34     11.66 o 
   2  18   5       57.10       48.55      5.97 o 
   4  18   5     4226.49     4066.46     54.05 o 
   6  18   5      594.48      587.62     22.51 o 
   8  18   5       59.39       38.47      9.31 o 
  10  18   5     1009.55     1045.58     23.11 o 
  -9  19   5        5.69        3.76      6.43 o 
  -7  19   5     3599.93     3806.12     44.27 o 
  -5  19   5      226.44      244.41     11.35 o 
  -3  19   5      714.52      654.85     18.17 o 
  -1  19   5      402.78      391.25     12.35 o 
   1  19   5       87.40      121.80      8.03 o 
   3  19   5      279.84      290.49     11.62 o 
   5  19   5      571.38      587.15     21.93 o 
   7  19   5      182.12      197.36     16.26 o 
   9  19   5      922.16      929.82     22.80 o 
  -8  20   5     1785.72     1882.87     31.69 o 
  -6  20   5       19.94        7.27      6.24 o 
  -4  20   5       17.53       17.45      5.68 o 
  -2  20   5      857.88      917.06     18.88 o 
   0  20   5     2948.13     2797.05     36.31 o 
   2  20   5      333.62      320.43     12.54 o 
   4  20   5     2082.77     2072.78     49.49 o 
   6  20   5       99.06      164.53     14.72 o 
   8  20   5      899.69      949.54     28.79 o 
  -7  21   5     1767.44     1750.35     29.99 o 
  -5  21   5      225.45      211.07     14.35 o 
  -3  21   5      123.42      121.06      8.87 o 
  -1  21   5      781.60      865.56     20.11 o 
   1  21   5      180.37      217.03     11.22 o 
   3  21   5     1609.18     1568.18     26.36 o 
   5  21   5      477.54      445.11     21.31 o 
   7  21   5        1.21        2.28      9.24 o 
  -6  22   5     1380.84     1472.13     39.08 o 
  -4  22   5      169.54      180.87     18.22 o 
  -2  22   5     1231.50     1213.06     39.14 o 
   0  22   5      226.05      236.65     12.85 o 
   2  22   5      120.44      134.59      9.51 o 
   4  22   5     1540.80     1642.90     33.73 o 
   6  22   5       15.59       30.91     10.47 o 
  -5  23   5      170.99      184.48     14.50 o 
  -3  23   5     1811.89     1915.66     35.34 o 
  -1  23   5     1967.72     1951.69     55.32 o 
   1  23   5       59.07       59.23      8.30 o 
   3  23   5     1741.37     1735.06     31.50 o 
   5  23   5        2.69       11.96      9.72 o 
  -4  24   5       20.65       24.81      7.85 o 
  -2  24   5     2188.64     1979.12     33.86 o 
   0  24   5      174.15      205.55     15.67 o 
   2  24   5       48.29       39.27      7.87 o 
   4  24   5     1543.42     1592.53     34.85 o 
 -16   0   6      523.49      614.55     36.24 o 
 -14   0   6     2731.84     2822.33     57.31 o 
 -12   0   6      140.43      117.70     11.89 o 
 -10   0   6     3261.38     3260.61     47.75 o 
  -8   0   6    31999.97    32926.71    308.07 o 
  -6   0   6     2190.42     1766.86     20.00 o 
  -4   0   6    14491.65    15087.59    237.57 o 
  -2   0   6    35547.73    34961.89    292.89 o 
   0   0   6    60596.36    60379.25    733.87 o 
   2   0   6    20613.88    20012.54    216.88 o 
   4   0   6    18365.78    18197.82    417.56 o 
   6   0   6     2142.12     2214.83     24.73 o 
   8   0   6     3024.55     2993.43     32.51 o 
  10   0   6    11767.79    11249.09    118.32 o 
  12   0   6        4.15        1.77      6.04 o 
  14   0   6     5070.40     4750.91     96.60 o 
 -15   1   6        3.59       -6.22      8.22 o 
 -13   1   6     2614.62     2633.36     34.74 o 
 -11   1   6     2715.16     2756.19     32.97 o 
  -9   1   6     4230.17     4383.81     37.00 o 
  -7   1   6     7205.90     6879.73     44.16 o 
  -5   1   6       33.56       13.87      2.06 o 
  -3   1   6     9446.27     9116.29     58.20 o 
  -1   1   6    37344.69    37811.86    233.96 o 
   1   1   6     4582.86     4725.79     47.84 o 
   3   1   6     4343.94     3657.05     26.37 o 
   5   1   6     3848.38     3773.11     24.74 o 
   7   1   6      394.88      529.75      7.69 o 
   9   1   6    13368.41    12759.42     74.35 o 
  11   1   6     1148.56     1255.90     14.31 o 
  13   1   6     2464.94     2275.29     30.85 o 
  15   1   6     4010.16     4026.66     62.58 o 
 -16   2   6      994.92     1035.74     30.92 o 
 -14   2   6     4367.65     4352.29     53.29 o 
 -12   2   6      765.06      824.97     17.81 o 
 -10   2   6      347.52      323.87      9.52 o 
  -8   2   6     2189.17     2363.49     24.34 o 
  -6   2   6     1564.15     1349.80     11.80 o 
  -4   2   6        8.05       33.80      2.47 o 
  -2   2   6     4968.54     4655.93     40.09 o 
   0   2   6     4368.40     4822.98     41.92 o 
   2   2   6     8863.85     8787.31     62.36 o 
   4   2   6     4052.40     3326.12     24.27 o 
   6   2   6     6255.02     6531.21     45.59 o 
   8   2   6     3026.20     3246.06     25.13 o 
  10   2   6     7782.96     7601.78     46.74 o 
  12   2   6       96.98       68.57      7.51 o 
  14   2   6     3939.86     3921.13     56.05 o 
 -15   3   6       35.08       16.06      8.78 o 
 -13   3   6      978.04      984.53     22.00 o 
 -11   3   6       52.08       51.80      5.88 o 
  -9   3   6      177.69      178.11      7.53 o 
  -7   3   6    14327.64    14087.33    101.69 o 
  -5   3   6      636.66      692.08      8.34 o 
  -3   3   6     5507.19     4744.76     41.83 o 
  -1   3   6     8262.40     8041.22     89.15 o 
   1   3   6      231.38      360.96      7.79 o 
   3   3   6     1354.02     1135.38     11.45 o 
   5   3   6     5715.88     5550.79     41.64 o 
   7   3   6     1286.56     1371.71     16.21 o 
   9   3   6        5.40        5.84      3.32 o 
  11   3   6     1382.18     1263.86     20.36 o 
  13   3   6      145.00      152.59      9.90 o 
  15   3   6     1909.00     1841.12     35.10 o 
 -16   4   6      484.23      476.05     19.73 o 
 -14   4   6       12.34       20.36      8.24 o 
 -12   4   6     2193.33     2229.85     28.98 o 
 -10   4   6       20.55       24.92      4.93 o 
  -8   4   6     5888.23     5823.54     43.11 o 
  -6   4   6      326.59      321.48      6.80 o 
  -4   4   6     9180.58    10722.89     59.71 o 
  -2   4   6    36044.92    37613.00    202.29 o 
   0   4   6       98.05      247.46      4.55 o 
   2   4   6     7383.47     7615.34     48.63 o 
   4   4   6     2037.20     2548.07     18.73 o 
   6   4   6     2091.95     2113.78     19.67 o 
   8   4   6     3466.87     3523.49     26.45 o 
  10   4   6     1534.08     1534.96     18.41 o 
  12   4   6        4.30        7.79      4.62 o 
  14   4   6     1706.61     1748.15     30.32 o 
 -15   5   6        1.84       -1.70      8.07 o 
 -13   5   6     2409.73     2389.40     31.24 o 
 -11   5   6        3.60       -5.09      5.09 o 
  -9   5   6      883.85      880.40     15.62 o 
  -7   5   6      812.66      797.75     10.08 o 
  -5   5   6      335.57      311.27      5.65 o 
  -3   5   6     1162.79     1243.03     12.51 o 
  -1   5   6      275.89      173.95      5.34 o 
   1   5   6     1159.16     1327.63     14.26 o 
   3   5   6    16778.90    17409.46    111.89 o 
   5   5   6     5915.00     6936.86     43.01 o 
   7   5   6     1062.65     1059.23     13.33 o 
   9   5   6    11868.52    12232.53     82.19 o 
  11   5   6      102.52       81.46      6.42 o 
  13   5   6      584.09      568.87     14.21 o 
  15   5   6       87.93       82.21     11.96 o 
 -14   6   6      904.02      875.48     21.60 o 
 -12   6   6     4549.53     4472.92     64.90 o 
 -10   6   6      286.61      228.98     11.70 o 
  -8   6   6     2747.22     2513.96     24.79 o 
  -6   6   6     1011.05     1006.78     10.94 o 
  -4   6   6     2630.49     2382.12     18.84 o 
  -2   6   6     7645.32     8021.93     58.49 o 
   0   6   6       79.10      131.91      4.76 o 
   2   6   6      248.13      163.18      9.25 o 
   4   6   6    12985.84    13362.29     95.22 o 
   6   6   6      310.39      365.50      8.12 o 
   8   6   6       28.75       53.77      4.94 o 
  10   6   6      385.22      398.44     10.91 o 
  12   6   6     2038.09     2007.90     31.38 o 
  14   6   6      911.17      881.10     19.62 o 
 -15   7   6      522.15      562.29     19.00 o 
 -13   7   6      186.25      188.94     11.80 o 
 -11   7   6      186.20      178.84     12.31 o 
  -9   7   6      907.97      905.86     14.19 o 
  -7   7   6        6.50        2.33      3.16 o 
  -5   7   6      326.84      403.56     11.73 o 
  -3   7   6     8856.21     9190.34    152.85 o 
  -1   7   6     1160.55     1116.68     12.21 o 
   1   7   6     6876.85     6846.99     74.35 o 
   3   7   6      533.81      583.20     11.82 o 
   5   7   6     1017.43     1077.32     14.33 o 
   7   7   6        2.51        3.40      3.49 o 
   9   7   6     1793.96     1741.02     20.14 o 
  11   7   6       14.24       17.58      5.29 o 
  13   7   6      509.87      534.29     15.72 o 
  15   7   6      401.36      418.64     17.84 o 
 -14   8   6      107.74      132.20     10.82 o 
 -12   8   6       10.38       13.00      6.59 o 
 -10   8   6      203.43      207.58     11.90 o 
  -8   8   6      119.26      113.76      5.95 o 
  -6   8   6      435.99      314.11     10.08 o 
  -4   8   6     4986.66     5103.42     48.71 o 
  -2   8   6       65.68      117.71      4.62 o 
   0   8   6     2711.07     3007.13     30.77 o 
   2   8   6     4118.13     4178.83     42.44 o 
   4   8   6     1004.24     1091.13     18.81 o 
   6   8   6        3.48        1.54      3.40 o 
   8   8   6     1132.81     1105.43     17.35 o 
  10   8   6       56.33       34.95      7.73 o 
  12   8   6      413.30      397.86     12.94 o 
  14   8   6        0.74       -0.84      7.24 o 
 -15   9   6      162.95      121.34     13.44 o 
 -13   9   6      782.66      794.90     19.42 o 
 -11   9   6      139.69      153.27     12.26 o 
  -9   9   6      732.86      634.29     11.58 o 
  -7   9   6      576.60      495.87      9.07 o 
  -5   9   6      731.65      693.74     15.02 o 
  -3   9   6     2542.58     2576.21     22.38 o 
  -1   9   6       32.54        6.72      2.45 o 
   1   9   6     2649.87     2331.92     28.15 o 
   3   9   6     1679.24     1686.11     23.79 o 
   5   9   6      169.74      121.93      7.44 o 
   7   9   6     1598.64     1624.76     23.06 o 
   9   9   6     3674.37     3705.33     32.91 o 
  11   9   6      566.41      536.08     13.14 o 
  13   9   6       27.54       14.12      7.01 o 
 -14  10   6       97.43       86.81     11.36 o 
 -12  10   6      160.33      151.14     11.31 o 
 -10  10   6      368.34      340.52     12.74 o 
  -8  10   6     1152.27     1131.61     16.78 o 
  -6  10   6      152.89      123.81      6.28 o 
  -4  10   6     2580.14     2425.84     22.21 o 
  -2  10   6      401.16      413.09      7.73 o 
   0  10   6     2112.01     2112.41     31.84 o 
   2  10   6       12.10        8.06      3.51 o 
   4  10   6     1412.70     1430.20     29.09 o 
   6  10   6     1607.29     1644.40     22.88 o 
   8  10   6     4910.42     5012.58     46.33 o 
  10  10   6       29.94       37.64      6.58 o 
  12  10   6      340.74      344.59     14.38 o 
  14  10   6     1776.69     1811.43     56.32 o 
 -13  11   6      666.49      659.81     34.54 o 
 -11  11   6        5.03        9.27      9.09 o 
  -9  11   6      310.60      367.05     10.99 o 
  -7  11   6     8511.61     7995.88     61.96 o 
  -5  11   6     2094.89     1931.87     19.81 o 
  -3  11   6     4593.15     4607.52     38.27 o 
  -1  11   6     8125.08     7844.21     77.05 o 
   1  11   6      136.69      131.52      8.77 o 
   3  11   6     1120.54     1042.57     18.29 o 
   5  11   6      900.72     1069.73     17.71 o 
   7  11   6      225.15      198.10      9.67 o 
   9  11   6     2131.82     2195.81     28.13 o 
  11  11   6       25.94       27.61      6.56 o 
  13  11   6      128.01      123.35     11.21 o 
 -14  12   6      499.18      547.43     22.85 o 
 -12  12   6     1866.76     1847.64     34.95 o 
 -10  12   6     1375.13     1320.63     21.44 o 
  -8  12   6     4872.88     4650.60     42.06 o 
  -6  12   6     1427.88     1525.47     19.22 o 
  -4  12   6     1566.57     1589.03     18.89 o 
  -2  12   6    51931.99    51640.02    372.38 o 
   0  12   6     6219.38     5898.55     84.45 o 
   2  12   6     1761.75     1650.14     21.66 o 
   4  12   6     4651.27     4615.73     49.80 o 
   6  12   6     1430.37     1376.82     21.25 o 
   8  12   6      745.23      779.59     15.35 o 
  10  12   6      305.04      333.18     13.53 o 
  12  12   6      258.27      264.42     14.24 o 
 -13  13   6      702.81      703.25     26.81 o 
 -11  13   6       11.19        7.58      6.82 o 
  -9  13   6      384.01      354.20     11.59 o 
  -7  13   6      559.61      567.85     12.19 o 
  -5  13   6     3082.91     3006.01     31.80 o 
  -3  13   6      212.82      218.04      7.84 o 
  -1  13   6       23.79       18.96      4.87 o 
   1  13   6      291.76      278.67      9.36 o 
   3  13   6     8177.50     7884.04     65.16 o 
   5  13   6       30.34       37.18      6.29 o 
   7  13   6        2.38       -3.56      4.72 o 
   9  13   6     2657.91     2704.21     34.74 o 
  11  13   6      111.81       65.73      8.76 o 
  13  13   6      175.30      213.92     13.74 o 
 -12  14   6      931.62      931.06     25.66 o 
 -10  14   6      545.00      537.88     14.62 o 
  -8  14   6     6969.65     6836.60     57.12 o 
  -6  14   6       48.08       54.17      5.81 o 
  -4  14   6     1828.53     1815.21     21.38 o 
  -2  14   6    11786.93    11663.21    114.29 o 
   0  14   6      115.76      105.04      6.69 o 
   2  14   6       17.43        5.53      4.67 o 
   4  14   6     1251.33     1440.59     24.00 o 
   6  14   6     1168.78     1207.62     23.04 o 
   8  14   6     1181.70     1118.45     20.17 o 
  10  14   6     1570.86     1563.47     26.39 o 
  12  14   6      210.87      207.00     13.27 o 
 -13  15   6     1328.11     1368.17     39.22 o 
 -11  15   6       35.68       37.79     11.41 o 
  -9  15   6       93.42       76.67      7.89 o 
  -7  15   6     1069.18     1163.66     19.42 o 
  -5  15   6       11.04        0.09      4.13 o 
  -3  15   6     5169.87     5149.06     46.78 o 
  -1  15   6       81.89       79.61      9.97 o 
   1  15   6        7.49        7.54      4.85 o 
   3  15   6      848.71      921.68     16.67 o 
   5  15   6      345.38      303.32     13.37 o 
   7  15   6      471.91      466.32     17.48 o 
   9  15   6     2620.05     2682.73     35.42 o 
  11  15   6      100.88       94.52      9.98 o 
 -12  16   6      162.31      167.88     13.37 o 
 -10  16   6       33.24       36.26      6.86 o 
  -8  16   6     1239.32     1342.10     21.38 o 
  -6  16   6      775.96      786.82     15.66 o 
  -4  16   6     2044.05     2027.04     25.14 o 
  -2  16   6     1458.25     1439.99     24.43 o 
   0  16   6      325.97      323.49     10.86 o 
   2  16   6       14.90       11.57      4.59 o 
   4  16   6     6792.28     6707.51     76.07 o 
   6  16   6     1687.42     1588.43     55.66 o 
   8  16   6      796.06      833.69     19.28 o 
  10  16   6     1052.43     1006.52     21.53 o 
  12  16   6      196.90      215.23     16.63 o 
 -11  17   6      169.97      168.70     11.38 o 
  -9  17   6     1055.81     1102.29     20.29 o 
  -7  17   6     4850.04     4720.94     50.83 o 
  -5  17   6       91.54       73.97      7.00 o 
  -3  17   6     4165.84     4111.44     43.12 o 
  -1  17   6     5127.72     5066.07     50.07 o 
   1  17   6      209.37      207.95      9.58 o 
   3  17   6     3620.87     3709.57     40.50 o 
   5  17   6     1055.67     1154.97     28.93 o 
   7  17   6      124.36      108.57     11.05 o 
   9  17   6     2965.02     2928.70     42.44 o 
  11  17   6     1199.69     1255.73     27.93 o 
 -10  18   6      750.78      738.81     17.79 o 
  -8  18   6     4151.99     4296.19     49.12 o 
  -6  18   6     1683.53     1736.72     28.40 o 
  -4  18   6     1770.31     1813.50     29.91 o 
  -2  18   6     6179.81     6168.00     62.24 o 
   0  18   6     5357.73     5308.47     52.56 o 
   2  18   6      746.00      752.57     15.92 o 
   4  18   6     1775.15     1694.18     46.42 o 
   6  18   6     2155.81     2161.24     59.91 o 
   8  18   6     1825.35     1966.59     32.81 o 
  10  18   6     1767.59     1864.80     33.75 o 
  -9  19   6     1869.46     1920.26     31.01 o 
  -7  19   6     3188.25     3225.18     43.40 o 
  -5  19   6        2.32        0.53      5.60 o 
  -3  19   6      872.82      966.44     20.33 o 
  -1  19   6     4982.30     4856.86     49.97 o 
   1  19   6       13.73       14.10      5.17 o 
   3  19   6     2460.18     2440.98     41.46 o 
   5  19   6      466.88      569.11     22.26 o 
   7  19   6     1320.14     1276.83     55.40 o 
   9  19   6     1281.29     1290.65     29.51 o 
  -8  20   6      637.53      650.69     29.37 o 
  -6  20   6      239.36      227.20     12.31 o 
  -4  20   6     1667.40     1681.93     29.82 o 
  -2  20   6       85.38       63.06      7.05 o 
   0  20   6      228.19      273.07     11.46 o 
   2  20   6      106.10      107.51      8.56 o 
   4  20   6     1573.59     1663.83     32.96 o 
   6  20   6      495.80      552.78     22.93 o 
   8  20   6     2045.05     2117.91     38.11 o 
  -7  21   6     1268.96     1385.03     26.90 o 
  -5  21   6      174.53      170.15     10.71 o 
  -3  21   6     2159.31     2263.52     35.99 o 
  -1  21   6      219.64      217.91     10.96 o 
   1  21   6        6.71       12.44      9.71 o 
   3  21   6      544.48      543.50     24.87 o 
   5  21   6      286.37      283.88     18.46 o 
   7  21   6      144.22      170.14     16.27 o 
  -6  22   6       76.09       89.63      9.15 o 
  -4  22   6      766.69      745.63     20.00 o 
  -2  22   6      120.97      120.36      9.94 o 
   0  22   6      912.77      917.43     20.47 o 
   2  22   6       98.94      127.55      9.67 o 
   4  22   6      247.56      247.67     16.03 o 
   6  22   6       46.81       32.61     10.71 o 
  -5  23   6      246.00      238.19     16.91 o 
  -3  23   6       32.61       44.86     11.66 o 
  -1  23   6        1.54       -6.24      6.24 o 
   1  23   6      625.36      596.53     18.96 o 
   3  23   6       54.57       54.22      8.09 o 
   5  23   6      861.28      951.11     29.89 o 
  -2  24   6      430.98      420.37     22.52 o 
   0  24   6        7.72       18.43      8.54 o 
   2  24   6        6.33       14.54      7.20 o 
 -15   1   7       25.89       12.37     11.06 o 
 -13   1   7      807.87      856.37     20.69 o 
 -11   1   7      340.09      354.99     11.98 o 
  -9   1   7     1728.50     1711.43     19.72 o 
  -7   1   7     1447.17     1301.53     12.91 o 
  -5   1   7      129.26      121.95      3.68 o 
  -3   1   7      144.05      219.07      8.02 o 
  -1   1   7     1066.39     1222.77     19.74 o 
   1   1   7     2657.43     2628.19     20.96 o 
   3   1   7      545.56      494.36      7.67 o 
   5   1   7      198.44      170.05      4.92 o 
   7   1   7      508.42      595.45     11.36 o 
   9   1   7     2928.58     2878.49     23.31 o 
  11   1   7        2.70        4.76      3.68 o 
  13   1   7        0.39       -5.74      5.74 o 
  15   1   7      346.12      357.35     20.26 o 
 -16   2   7      178.92      161.18     16.77 o 
 -14   2   7      216.56      240.13     13.92 o 
 -12   2   7       20.71       10.55      6.59 o 
 -10   2   7      729.44      725.57     12.94 o 
  -8   2   7     8343.06     8236.71     57.67 o 
  -6   2   7      219.23      390.27      6.94 o 
  -4   2   7        7.53       39.63      3.38 o 
  -2   2   7     1880.28     1514.78     14.24 o 
   0   2   7     6271.27     6943.67     47.48 o 
   2   2   7      704.42      648.23     10.11 o 
   4   2   7      336.35      358.98      6.93 o 
   6   2   7     3115.23     3296.39     24.91 o 
   8   2   7      897.87      787.23     10.62 o 
  10   2   7      731.54      647.80     10.31 o 
  12   2   7      246.96      186.80      9.63 o 
  14   2   7     1674.09     1748.61     30.03 o 
 -15   3   7      168.06      157.36     12.63 o 
 -13   3   7      525.95      527.14     17.15 o 
 -11   3   7     1387.06     1393.88     21.37 o 
  -9   3   7      220.51      207.26      7.21 o 
  -7   3   7      156.76      204.90      6.78 o 
  -5   3   7     1165.84     1171.37     13.31 o 
  -3   3   7    19115.74    19851.32    114.94 o 
  -1   3   7     1589.27     1602.59     14.33 o 
   1   3   7    37748.24    40274.15    282.62 o 
   3   3   7    15179.29    15221.67     99.41 o 
   5   3   7      175.07      127.02      5.68 o 
   7   3   7      333.70      286.44      7.80 o 
   9   3   7        1.83        4.13      3.29 o 
  11   3   7       87.18       69.12      5.82 o 
  13   3   7       76.12       63.02      7.70 o 
  15   3   7     1782.26     1715.15     30.65 o 
 -14   4   7     3277.79     3406.56     45.96 o 
 -12   4   7      202.19      193.55      9.93 o 
 -10   4   7     5035.60     4738.98     51.41 o 
  -8   4   7     8469.33     8422.17     51.37 o 
  -6   4   7     2156.58     2273.78     21.70 o 
  -4   4   7      167.13      253.38      4.94 o 
  -2   4   7     1074.04      745.14      9.32 o 
   0   4   7      101.55      102.53      4.47 o 
   2   4   7      123.04       65.51      3.31 o 
   4   4   7     3768.52     3639.27     26.59 o 
   6   4   7     1116.95     1258.86     16.92 o 
   8   4   7    11145.21    11375.48     76.21 o 
  10   4   7       37.05       56.17      5.94 o 
  12   4   7        2.64        3.22      4.55 o 
  14   4   7     2299.86     2323.58     33.71 o 
 -15   5   7       23.17       10.05      8.40 o 
 -13   5   7       66.79       88.61      8.27 o 
 -11   5   7       26.79       22.96      7.04 o 
  -9   5   7     3937.01     4106.77     38.65 o 
  -7   5   7     6401.04     6093.64     40.29 o 
  -5   5   7      287.48      289.02      5.35 o 
  -3   5   7     1419.12     2049.19     16.16 o 
  -1   5   7     5345.46     5626.36     42.22 o 
   1   5   7     3325.97     3159.31     28.64 o 
   3   5   7    19502.08    18827.90    121.38 o 
   5   5   7      200.99      244.55      7.07 o 
   7   5   7     2923.33     2832.17     25.31 o 
   9   5   7     3361.86     3128.06     28.75 o 
  11   5   7     2093.71     2008.21     24.04 o 
  13   5   7       17.95       16.91      5.96 o 
  15   5   7     1396.47     1402.03     28.29 o 
 -14   6   7     2885.13     2847.61     39.81 o 
 -12   6   7      175.36      173.13     10.87 o 
 -10   6   7       11.59        7.30      5.28 o 
  -8   6   7    14037.19    13465.67     89.08 o 
  -6   6   7     1284.37     1266.40     14.79 o 
  -4   6   7     7507.24     8035.72     49.26 o 
  -2   6   7    25252.15    24540.93    156.57 o 
   0   6   7     1143.37     1435.94     14.15 o 
   2   6   7     7431.24     7298.07     51.64 o 
   4   6   7     7551.60     7328.19     51.75 o 
   6   6   7     3476.35     3547.79     30.66 o 
   8   6   7    10456.47    10388.64     75.62 o 
  10   6   7        5.43       13.61      4.62 o 
  12   6   7       79.37       66.71      7.12 o 
  14   6   7     3484.39     3490.03     39.06 o 
 -15   7   7       19.13       20.28      7.87 o 
 -13   7   7     3707.55     3780.13     47.85 o 
 -11   7   7      405.16      405.00     13.77 o 
  -9   7   7      206.47      300.60      9.32 o 
  -7   7   7     7910.21     7471.43     53.62 o 
  -5   7   7        7.31        4.53      2.74 o 
  -3   7   7     2743.50     2389.90     25.00 o 
  -1   7   7     6431.69     6344.89     43.84 o 
   1   7   7     3840.46     4092.06     34.63 o 
   3   7   7     2305.21     1816.49     20.57 o 
   5   7   7     4068.82     4149.04     36.56 o 
   7   7   7     2197.74     2188.86     29.76 o 
   9   7   7     4343.12     4378.17     39.38 o 
  11   7   7      147.05      130.82      8.28 o 
  13   7   7     1247.38     1235.74     21.47 o 
  15   7   7     2619.79     2676.81     59.76 o 
 -14   8   7        8.32       12.99      7.66 o 
 -12   8   7     1594.09     1667.51     26.11 o 
 -10   8   7       83.22       65.33      6.82 o 
  -8   8   7     8562.99     8436.75     60.31 o 
  -6   8   7       10.82        7.21      3.35 o 
  -4   8   7     2344.66     2409.25     31.28 o 
  -2   8   7     2896.87     2414.69     22.77 o 
   0   8   7       14.49        9.69      2.63 o 
   2   8   7    10680.65    10350.51     88.41 o 
   4   8   7     5082.38     4974.17     53.74 o 
   6   8   7       59.63       66.31      4.99 o 
   8   8   7      204.54      199.93      7.88 o 
  10   8   7     2689.20     2740.39     31.15 o 
  12   8   7      687.83      661.89     18.09 o 
  14   8   7     2878.31     2904.01     41.96 o 
 -15   9   7      255.35      253.59     15.53 o 
 -13   9   7     2895.03     2922.18     37.56 o 
 -11   9   7      740.55      644.82     15.41 o 
  -9   9   7     8483.38     8047.99     61.53 o 
  -7   9   7     7221.84     7440.59     58.97 o 
  -5   9   7      382.82      326.21     10.67 o 
  -3   9   7     8457.28     8596.46     69.61 o 
  -1   9   7     7840.91     7361.24     53.34 o 
   1   9   7     1963.06     2102.39     25.32 o 
   3   9   7    12152.41    12087.20    112.33 o 
   5   9   7     1492.21     1473.36     25.05 o 
   7   9   7      677.40      668.31     14.80 o 
   9   9   7     2045.29     2076.22     25.22 o 
  11   9   7      430.69      429.74     12.72 o 
  13   9   7     1543.66     1532.94     27.23 o 
 -14  10   7      164.03      188.10     13.78 o 
 -12  10   7     1576.87     1624.33     37.70 o 
 -10  10   7       34.07       40.91      7.11 o 
  -8  10   7     4251.40     4611.73     41.46 o 
  -6  10   7      914.11      729.62     13.57 o 
  -4  10   7     1361.54     1432.21     17.49 o 
  -2  10   7    11075.86    10655.11     79.34 o 
   0  10   7       49.31       38.27      4.71 o 
   2  10   7     5183.05     4698.08     59.73 o 
   4  10   7     5430.62     5282.90     57.16 o 
   6  10   7      237.54      293.55     11.71 o 
   8  10   7      555.19      576.41     13.48 o 
  10  10   7     1868.94     1855.77     28.01 o 
  12  10   7     1458.88     1401.38     25.49 o 
  14  10   7     1376.02     1274.87     30.31 o 
 -13  11   7      799.62      833.41     22.34 o 
 -11  11   7       61.43       62.09      8.66 o 
  -9  11   7     4846.44     4714.12     47.51 o 
  -7  11   7     3017.87     3143.03     31.35 o 
  -5  11   7      381.36      365.82      9.72 o 
  -3  11   7     8643.39     8691.23     64.66 o 
  -1  11   7      931.16      891.18     19.89 o 
   1  11   7     4361.22     4231.87     63.76 o 
   3  11   7     5741.99     5614.58     78.50 o 
   5  11   7     2816.16     2962.96     47.66 o 
   7  11   7      272.91      248.98     10.86 o 
   9  11   7     3806.48     3757.81     37.60 o 
  11  11   7      153.02      142.28     15.23 o 
  13  11   7     4212.37     4313.14     55.42 o 
 -14  12   7      669.09      733.92     26.68 o 
 -12  12   7      643.25      675.75     19.75 o 
 -10  12   7      801.82      677.27     14.70 o 
  -8  12   7     1871.04     1980.52     25.17 o 
  -6  12   7     3530.98     3497.27     33.41 o 
  -4  12   7     2820.36     2792.21     25.78 o 
  -2  12   7    12673.01    12993.38     96.45 o 
   0  12   7      475.08      450.97     18.44 o 
   2  12   7     2212.85     2159.98     29.11 o 
   4  12   7     3957.66     4068.24     46.19 o 
   6  12   7        9.30       11.49      4.87 o 
   8  12   7     1455.18     1498.91     22.09 o 
  10  12   7      179.60      178.35     10.03 o 
  12  12   7       60.68       55.14      8.66 o 
 -13  13   7       83.10       61.69     10.33 o 
 -11  13   7        3.18       14.25      6.96 o 
  -9  13   7       92.14      143.39      8.27 o 
  -7  13   7     6619.14     6285.09     52.74 o 
  -5  13   7        7.09       -3.86      3.86 o 
  -3  13   7      428.30      436.20     10.09 o 
  -1  13   7       98.19      112.65      6.89 o 
   1  13   7     4487.72     4478.48     44.06 o 
   3  13   7     2206.63     2186.82     30.36 o 
   5  13   7      560.28      491.52     14.48 o 
   7  13   7       36.82       38.02      6.35 o 
   9  13   7     1506.13     1586.82     24.88 o 
  11  13   7        8.02        6.98      6.70 o 
  13  13   7     1385.05     1316.46     28.45 o 
 -12  14   7      547.30      587.74     20.98 o 
 -10  14   7       43.96       35.54      6.15 o 
  -8  14   7      739.31      689.68     14.40 o 
  -6  14   7     1124.16     1140.66     17.24 o 
  -4  14   7     1377.83     1352.76     18.39 o 
  -2  14   7     2912.86     2793.14     31.92 o 
   0  14   7     5334.72     5202.64     49.84 o 
   2  14   7     1599.44     1557.74     22.41 o 
   4  14   7      251.93      224.43     11.79 o 
   6  14   7        3.13        5.79      5.71 o 
   8  14   7      110.42      123.52      9.16 o 
  10  14   7     1526.91     1538.08     26.47 o 
  12  14   7       19.08       18.23      7.70 o 
 -11  15   7     1258.43     1159.31     28.50 o 
  -9  15   7       73.78       73.88      6.98 o 
  -7  15   7       81.48       78.28      6.57 o 
  -5  15   7     1231.56     1221.23     19.35 o 
  -3  15   7     2626.83     2536.59     30.57 o 
  -1  15   7        0.61        9.71      4.98 o 
   1  15   7     2525.24     2481.66     30.17 o 
   3  15   7      226.15      256.90     13.40 o 
   5  15   7      384.47      354.62     14.27 o 
   7  15   7        3.71        5.10      6.11 o 
   9  15   7      299.19      267.18     12.50 o 
  11  15   7        7.16        1.36      6.65 o 
 -12  16   7      579.67      582.46     25.56 o 
 -10  16   7     3773.67     4105.89     50.27 o 
  -8  16   7       31.95       44.55      6.09 o 
  -6  16   7      470.34      463.94     13.02 o 
  -4  16   7       15.45       18.93      5.28 o 
  -2  16   7      299.05      285.76     10.90 o 
   0  16   7     1171.61     1143.12     19.25 o 
   2  16   7      491.34      487.93     12.87 o 
   4  16   7      175.32      155.00     11.53 o 
   6  16   7        8.99       17.83      6.60 o 
   8  16   7      619.64      586.63     23.86 o 
  10  16   7       15.69       25.19      7.05 o 
 -11  17   7      739.48      770.42     23.19 o 
  -9  17   7      124.81      134.37      9.43 o 
  -7  17   7       68.57       69.40      7.34 o 
  -5  17   7      628.24      670.83     15.84 o 
  -3  17   7     1091.58     1104.90     19.51 o 
  -1  17   7      568.14      550.36     13.69 o 
   1  17   7     3725.12     3604.91     40.12 o 
   3  17   7     1255.23     1228.92     21.05 o 
   5  17   7     1326.48     1387.66     33.88 o 
   7  17   7      512.40      467.75     29.84 o 
   9  17   7      320.70      335.42     14.36 o 
  11  17   7     1506.84     1535.03     30.66 o 
 -10  18   7       75.72       48.12      7.69 o 
  -8  18   7     1484.75     1477.98     30.13 o 
  -6  18   7      412.62      451.90     14.52 o 
  -4  18   7        0.08       -5.36      5.36 o 
  -2  18   7     1129.37     1180.89     20.60 o 
   0  18   7      148.58      157.47      9.91 o 
   2  18   7      749.13      760.14     16.65 o 
   4  18   7      846.55      843.72     25.32 o 
   6  18   7      742.08      735.09     24.64 o 
   8  18   7      626.36      586.03     28.85 o 
  10  18   7      115.95      117.60     10.20 o 
  -9  19   7        1.11        6.26      7.22 o 
  -7  19   7     1014.19     1031.24     25.03 o 
  -5  19   7      288.28      316.44     13.94 o 
  -3  19   7      617.08      627.40     15.58 o 
  -1  19   7      430.84      451.72     13.97 o 
   1  19   7      239.83      217.81     10.72 o 
   3  19   7     1913.71     1881.97     29.80 o 
   5  19   7      165.11      165.81     14.52 o 
   7  19   7       44.13       37.43     12.10 o 
   9  19   7     1661.75     1718.62     34.93 o 
  -8  20   7     1559.11     1595.44     30.01 o 
  -6  20   7      147.29      140.60     10.60 o 
  -4  20   7      131.83      153.88     11.03 o 
  -2  20   7     4841.95     4777.60     50.85 o 
   0  20   7      936.35     1002.60     19.76 o 
   2  20   7      202.81      190.83     11.27 o 
   4  20   7     2157.50     2130.20     42.82 o 
   6  20   7     2200.87     2224.21     65.82 o 
   8  20   7     2911.42     3028.18     58.30 o 
  -7  21   7      499.22      454.86     17.44 o 
  -5  21   7       25.22       26.08      7.74 o 
  -3  21   7     2157.50     2192.69     36.24 o 
  -1  21   7      388.94      369.21     14.99 o 
   1  21   7      277.53      236.16     12.31 o 
   3  21   7      570.19      590.14     20.98 o 
   5  21   7      812.03      744.40     26.32 o 
   7  21   7       74.06       43.97     13.64 o 
  -6  22   7      115.24      113.72     11.61 o 
  -4  22   7        2.00       -6.43      6.43 o 
  -2  22   7     1226.99     1271.81     30.01 o 
   0  22   7       10.08       21.90      6.71 o 
   2  22   7       55.94       48.93      7.83 o 
   4  22   7      600.73      601.54     24.78 o 
   6  22   7       78.37       90.83     16.07 o 
  -5  23   7       35.64       42.42     10.25 o 
  -3  23   7     2174.28     2138.63     39.85 o 
  -1  23   7       54.41       52.76      8.83 o 
   1  23   7       44.06       50.94      8.12 o 
   3  23   7     2725.89     2757.58     64.28 o 
  -2  24   7     1485.03     1475.07     33.93 o 
   0  24   7      616.92      613.91     20.33 o 
 -14   0   8     3603.26     3475.75    130.85 o 
 -12   0   8      714.11      698.79     19.93 o 
 -10   0   8     5064.40     5233.06     61.46 o 
  -8   0   8     4510.92     4544.93     45.84 o 
  -6   0   8     6678.92     7183.26     62.71 o 
  -4   0   8    19186.16    17955.36    141.89 o 
  -2   0   8    13861.50    13891.23    122.14 o 
   0   0   8      541.27      549.75     11.84 o 
   2   0   8    11131.06    10332.87    105.52 o 
   4   0   8    13772.56    13525.91    101.90 o 
   6   0   8       15.37       19.79      4.55 o 
   8   0   8     6037.22     6003.91     53.24 o 
  10   0   8      544.79      567.77     18.37 o 
  12   0   8      869.03      721.16     21.59 o 
  14   0   8     9085.79     8966.80    155.98 o 
 -15   1   8     1742.68     1847.93     40.74 o 
 -13   1   8      953.54      919.07     20.18 o 
 -11   1   8       71.76       81.59      6.70 o 
  -9   1   8      154.83      199.74      7.19 o 
  -7   1   8    24421.00    24053.44    146.89 o 
  -5   1   8     1132.80     1278.03     11.49 o 
  -3   1   8    15296.29    14877.94    115.65 o 
  -1   1   8     9243.58     8867.12     57.68 o 
   1   1   8      515.89      384.96      6.82 o 
   3   1   8    36452.90    36718.37    218.17 o 
   5   1   8     4897.44     4953.40     34.34 o 
   7   1   8     1196.13     1116.47     12.32 o 
   9   1   8     4073.39     4107.11     30.38 o 
  11   1   8       83.60       68.23      5.62 o 
  13   1   8     2990.51     2957.88     40.42 o 
  15   1   8     2093.61     1878.71     40.21 o 
 -14   2   8      679.24      701.47     27.93 o 
 -12   2   8      623.63      597.03     22.22 o 
 -10   2   8        8.94        7.94      3.80 o 
  -8   2   8     8454.01     8315.99     56.37 o 
  -6   2   8       56.40       76.41      4.19 o 
  -4   2   8     1998.72     1886.44     18.04 o 
  -2   2   8    24756.79    23856.12    145.03 o 
   0   2   8      920.36     1145.68     10.89 o 
   2   2   8    10568.43    10323.48     69.46 o 
   4   2   8    10728.17    10509.01     81.61 o 
   6   2   8      218.66      201.22      6.44 o 
   8   2   8    11338.12    11111.55     66.10 o 
  10   2   8       36.67       27.69      4.43 o 
  12   2   8      141.35      164.71      9.33 o 
  14   2   8     3809.30     3608.24     50.62 o 
 -15   3   8       87.26       83.72     12.76 o 
 -13   3   8      682.35      729.86     18.31 o 
 -11   3   8      352.23      312.52     11.04 o 
  -9   3   8     1501.09     1638.76     26.42 o 
  -7   3   8      508.24      464.53     10.14 o 
  -5   3   8       45.28       34.64      4.05 o 
  -3   3   8     5188.16     5035.32     37.83 o 
  -1   3   8     4214.53     4851.40     33.61 o 
   1   3   8     2462.09     2581.33     19.68 o 
   3   3   8     2110.03     2638.90     21.39 o 
   5   3   8      121.09      173.84      6.99 o 
   7   3   8      126.55      130.66      5.41 o 
   9   3   8     1635.88     1437.03     16.78 o 
  11   3   8     2299.02     2168.38     23.85 o 
  13   3   8     2288.98     2153.69     31.51 o 
  15   3   8      762.98      797.91     25.60 o 
 -14   4   8     1643.67     1674.47     31.72 o 
 -12   4   8      184.76      170.14      9.20 o 
 -10   4   8     2102.60     2181.53     26.23 o 
  -8   4   8    12793.37    13214.44     87.89 o 
  -6   4   8      199.80      153.79      6.36 o 
  -4   4   8     4890.17     5101.72     35.02 o 
  -2   4   8      417.93      595.81      9.50 o 
   0   4   8     1799.41     2118.56     18.87 o 
   2   4   8     9265.94     9088.95     65.42 o 
   4   4   8     2289.27     2322.41     20.38 o 
   6   4   8      795.20      853.84     11.38 o 
   8   4   8      437.49      408.18      9.59 o 
  10   4   8       95.21      119.31      6.75 o 
  12   4   8      177.46      192.29      8.99 o 
  14   4   8      726.71      703.69     20.99 o 
 -15   5   8      160.36      154.92     12.07 o 
 -13   5   8       16.29        5.32      5.93 o 
 -11   5   8     2911.56     2692.64     31.05 o 
  -9   5   8     3273.75     3099.15     32.10 o 
  -7   5   8     1005.67      985.25     13.19 o 
  -5   5   8       76.51       42.95      3.09 o 
  -3   5   8     6167.69     6087.12     43.82 o 
  -1   5   8     3144.08     3128.67     24.69 o 
   1   5   8      575.29      516.14      9.77 o 
   3   5   8    15672.90    15087.37     93.61 o 
   5   5   8      203.23      241.29      8.34 o 
   7   5   8     4288.74     4392.40     35.37 o 
   9   5   8      926.49      838.22     13.61 o 
  11   5   8      196.58      195.53      8.80 o 
  13   5   8       41.30       43.09      7.01 o 
  15   5   8      579.40      535.24     19.62 o 
 -14   6   8     1101.01     1185.11     23.27 o 
 -12   6   8       31.02       23.50      6.61 o 
 -10   6   8      613.79      567.62     14.61 o 
  -8   6   8      666.13      894.55     13.46 o 
  -6   6   8       45.29       37.29      3.75 o 
  -4   6   8      998.50      878.63     10.06 o 
  -2   6   8     1295.81     1181.52     13.25 o 
   0   6   8      269.00      253.90      6.38 o 
   2   6   8      777.40      831.95     10.90 o 
   4   6   8     3469.64     3769.04     32.90 o 
   6   6   8     9697.08     9627.74     69.21 o 
   8   6   8      856.36      843.51     14.24 o 
  10   6   8       24.50       27.88      4.92 o 
  12   6   8      956.80      956.99     17.40 o 
  14   6   8      141.87      163.02     10.22 o 
 -15   7   8      138.98      182.98     14.13 o 
 -13   7   8      180.70      172.61     11.00 o 
 -11   7   8      427.29      362.29     13.29 o 
  -9   7   8     3007.63     2633.59     31.78 o 
  -7   7   8       38.74       96.67      6.51 o 
  -5   7   8      938.74      908.14     12.19 o 
  -3   7   8      805.40      782.13     10.03 o 
  -1   7   8      246.96      256.40      6.52 o 
   1   7   8     2093.80     2348.30     23.39 o 
   3   7   8     1584.65     1841.61     21.53 o 
   5   7   8      607.26      509.20     15.05 o 
   7   7   8      100.79       88.24      6.27 o 
   9   7   8       64.43       53.66      6.02 o 
  11   7   8        0.30       -3.90      5.05 o 
  13   7   8      527.31      519.61     15.24 o 
 -14   8   8       43.65       31.00      8.21 o 
 -12   8   8        3.23       -6.58      6.58 o 
 -10   8   8      850.74      798.33     16.77 o 
  -8   8   8      821.76      832.51     13.16 o 
  -6   8   8     3659.62     3280.99     28.34 o 
  -4   8   8      712.43      677.11     12.48 o 
  -2   8   8     1084.24      985.47     13.22 o 
   0   8   8       38.73       23.14      3.59 o 
   2   8   8     4826.72     5018.59     44.08 o 
   4   8   8      616.31      584.74     13.76 o 
   6   8   8      181.64      197.16      7.74 o 
   8   8   8      162.14      153.65      7.40 o 
  10   8   8      482.65      464.16     12.13 o 
  12   8   8       27.42       37.12      6.52 o 
  14   8   8      243.03      283.95     13.57 o 
 -13   9   8       27.23       10.77      7.11 o 
 -11   9   8      306.52      224.31     10.89 o 
  -9   9   8      249.77      239.93      8.55 o 
  -7   9   8      515.69      406.62     10.41 o 
  -5   9   8     1683.95     1331.19     19.04 o 
  -3   9   8     1778.71     1653.10     20.76 o 
  -1   9   8      234.94      279.58      7.17 o 
   1   9   8      129.21      114.43      6.31 o 
   3   9   8        9.21        6.08      4.66 o 
   5   9   8      201.48      177.52     10.25 o 
   7   9   8      969.62      961.45     19.03 o 
   9   9   8      149.08      145.91      9.28 o 
  11   9   8      590.11      626.56     16.61 o 
  13   9   8      273.20      343.06     15.30 o 
 -14  10   8     3072.34     3217.53     47.29 o 
 -12  10   8      539.60      534.10     18.33 o 
 -10  10   8       55.78       66.54      8.21 o 
  -8  10   8      134.53      169.91      8.15 o 
  -6  10   8      110.16       82.00      5.96 o 
  -4  10   8       25.87       20.68      3.95 o 
  -2  10   8     4511.12     4380.55     46.93 o 
   0  10   8     2708.95     2574.99     38.75 o 
   2  10   8    14993.10    15029.08    125.46 o 
   4  10   8       75.59      100.84      6.85 o 
   6  10   8       43.65       33.57      5.68 o 
   8  10   8      173.79      207.30      9.73 o 
  10  10   8      881.14      834.81     25.48 o 
  12  10   8      311.46      297.31     13.99 o 
 -13  11   8     1490.48     1509.61     34.63 o 
 -11  11   8        1.04       -3.28      6.20 o 
  -9  11   8     1089.69     1087.59     17.99 o 
  -7  11   8      460.26      458.76     11.18 o 
  -5  11   8      191.53      162.30      7.45 o 
  -3  11   8     5815.44     5748.14     45.66 o 
  -1  11   8     2108.76     1965.09     29.97 o 
   1  11   8     1379.44     1346.48     21.32 o 
   3  11   8     1139.24     1071.38     22.56 o 
   5  11   8       87.76      108.22      7.48 o 
   7  11   8      641.30      625.09     20.00 o 
   9  11   8     3875.91     3795.30     44.45 o 
  11  11   8      407.81      384.20     15.01 o 
  13  11   8     1711.75     1631.49     31.54 o 
 -12  12   8      802.50      844.21     22.02 o 
 -10  12   8      127.77      131.38     10.60 o 
  -8  12   8     4834.93     4830.24     44.26 o 
  -6  12   8     1694.73     1669.02     25.16 o 
  -4  12   8    13857.65    13759.83     91.78 o 
  -2  12   8     1143.42     1144.66     18.37 o 
   0  12   8      606.92      602.62     13.20 o 
   2  12   8     4104.58     4025.98     40.90 o 
   4  12   8      139.25      172.86     14.08 o 
   6  12   8       78.95       67.46      7.30 o 
   8  12   8     3451.41     3472.66     37.61 o 
  10  12   8      109.73       93.01      8.76 o 
  12  12   8      297.62      323.96     16.01 o 
 -13  13   8      631.63      588.16     25.22 o 
 -11  13   8      212.74      190.33     12.41 o 
  -9  13   8     2015.13     2029.65     27.09 o 
  -7  13   8      454.08      487.13     12.04 o 
  -5  13   8     1226.18     1271.80     17.97 o 
  -3  13   8     7409.55     7365.09     70.39 o 
  -1  13   8     5106.30     5014.77     48.64 o 
   1  13   8        9.95        9.67      4.50 o 
   3  13   8     5360.12     5603.51     67.49 o 
   5  13   8      217.06      194.34     12.36 o 
   7  13   8        9.62        0.90      5.12 o 
   9  13   8     5193.02     5001.20     49.64 o 
  11  13   8       40.35       45.64      8.34 o 
 -12  14   8       46.32       52.29     10.16 o 
 -10  14   8      437.97      420.36     13.33 o 
  -8  14   8     3314.36     3396.94     35.51 o 
  -6  14   8       71.60       58.06      5.90 o 
  -4  14   8      111.58      109.42      7.25 o 
  -2  14   8      208.56      215.90      9.63 o 
   0  14   8      415.96      401.53     11.84 o 
   2  14   8     5176.01     4991.73     53.31 o 
   4  14   8        4.14       -4.28      5.21 o 
   6  14   8      336.68      310.67     16.15 o 
   8  14   8     1306.97     1268.73     23.24 o 
  10  14   8      214.96      217.42     13.94 o 
  12  14   8       80.31       78.28     13.30 o 
 -11  15   8      151.64      116.38     11.65 o 
  -9  15   8      586.07      523.98     13.83 o 
  -7  15   8      700.48      707.36     14.61 o 
  -5  15   8      109.52      108.74      8.19 o 
  -3  15   8     2337.81     2338.40     29.74 o 
  -1  15   8      617.34      632.63     15.50 o 
   1  15   8     2691.10     2767.68     33.27 o 
   3  15   8     1740.78     1781.81     31.54 o 
   5  15   8      258.65      271.20     13.35 o 
   7  15   8        3.85        1.51      6.22 o 
   9  15   8      902.78      936.61     21.61 o 
  11  15   8      583.23      548.21     19.53 o 
 -10  16   8      834.19      881.87     19.18 o 
  -8  16   8     1463.64     1556.15     25.68 o 
  -6  16   8       23.25       17.71      5.86 o 
  -4  16   8      561.39      487.58     15.25 o 
  -2  16   8    12141.08    11965.24    100.24 o 
   0  16   8      337.53      359.82     12.22 o 
   2  16   8     1057.81     1067.24     19.46 o 
   4  16   8      441.87      422.03     17.70 o 
   6  16   8       26.40        8.35      7.36 o 
   8  16   8     2560.93     2591.34     51.00 o 
  10  16   8      416.43      374.44     15.71 o 
 -11  17   8        1.85        5.10      8.06 o 
  -9  17   8      530.32      535.80     16.78 o 
  -7  17   8     1844.80     1966.31     29.94 o 
  -5  17   8      464.92      440.51     14.30 o 
  -3  17   8     4504.53     4516.01     49.37 o 
  -1  17   8      358.39      407.54     13.08 o 
   1  17   8      724.35      749.09     16.64 o 
   3  17   8     8903.46     8978.02     97.73 o 
   5  17   8       72.98       78.60      9.83 o 
   7  17   8     1897.24     1861.24     40.02 o 
   9  17   8     1205.23     1356.39     25.45 o 
 -10  18   8       44.36       38.36      7.64 o 
  -8  18   8     1976.46     1941.50     33.22 o 
  -6  18   8      378.89      374.76     14.26 o 
  -4  18   8     6137.63     6082.12     65.44 o 
  -2  18   8     2406.30     2417.94     31.96 o 
   0  18   8      384.47      381.28     13.11 o 
   2  18   8      204.26      211.86     10.86 o 
   4  18   8     7391.00     7321.31     85.28 o 
   6  18   8      244.35      189.56     15.85 o 
   8  18   8     3232.60     3373.37     91.15 o 
  10  18   8      363.79      405.47     50.72 o 
  -9  19   8     1260.60     1277.84     27.44 o 
  -7  19   8      618.60      667.20     25.12 o 
  -5  19   8     1933.52     1937.94     31.66 o 
  -3  19   8     2415.64     2398.25     35.15 o 
  -1  19   8      472.33      508.86     14.75 o 
   1  19   8     2400.07     2320.07     38.45 o 
   3  19   8     5388.86     5469.62     87.04 o 
   5  19   8       19.97       23.43      9.81 o 
   7  19   8     1264.60     1285.57     34.56 o 
   9  19   8      193.16      187.29     14.23 o 
  -8  20   8      893.97      955.18     23.61 o 
  -6  20   8      279.76      280.55     15.33 o 
  -4  20   8      261.46      256.49     13.10 o 
  -2  20   8     2487.46     2524.33     34.06 o 
   0  20   8      165.41      169.88     10.37 o 
   2  20   8      805.34      845.61     20.11 o 
   4  20   8     1648.13     1618.62     46.74 o 
   6  20   8        2.29        2.15      9.40 o 
   8  20   8     1337.64     1351.58     48.79 o 
  -7  21   8        2.30        7.13      8.22 o 
  -5  21   8      327.99      351.25     16.24 o 
  -3  21   8      728.73      703.74     18.91 o 
  -1  21   8      513.17      459.18     15.25 o 
   1  21   8       38.13       31.16      7.09 o 
   3  21   8      153.47      175.48     15.35 o 
   5  21   8       32.32       40.75     11.12 o 
   7  21   8     2538.58     2682.35     61.87 o 
  -6  22   8      610.72      593.76     28.07 o 
  -4  22   8      186.90      214.06     13.70 o 
  -2  22   8       78.48       38.95      8.35 o 
   0  22   8      353.95      418.41     17.79 o 
   2  22   8      682.67      705.21     19.27 o 
   4  22   8        3.08        9.42      9.68 o 
  -3  23   8       13.55        8.16      8.03 o 
  -1  23   8      207.21      207.96     13.60 o 
   1  23   8     1006.70     1007.53     23.13 o 
   3  23   8       75.48       54.05     11.25 o 
 -15   1   9        4.88       -0.42     11.25 o 
 -13   1   9      505.70      526.44     16.63 o 
 -11   1   9      167.93      153.27      8.06 o 
  -9   1   9      288.68      287.23      8.32 o 
  -7   1   9      589.32      596.01      9.39 o 
  -5   1   9     6290.35     6061.92     37.73 o 
  -3   1   9     6346.59     6821.19     46.82 o 
  -1   1   9     1210.31     1393.75     13.59 o 
   1   1   9     1980.81     2049.64     22.88 o 
   3   1   9     5854.42     5964.58     46.74 o 
   5   1   9       16.59       22.47      3.52 o 
   7   1   9       54.28       39.91      3.83 o 
   9   1   9      328.01      334.98      8.14 o 
  11   1   9      377.61      377.46     11.98 o 
  13   1   9      123.17      119.15     11.46 o 
  15   1   9      233.68      260.98     18.01 o 
 -14   2   9     1350.79     1475.05     27.25 o 
 -12   2   9       62.17       66.73      8.08 o 
 -10   2   9      360.32      400.14     12.03 o 
  -8   2   9      388.51      406.80      9.06 o 
  -6   2   9      827.29      818.92     11.07 o 
  -4   2   9      972.28      931.70     12.86 o 
  -2   2   9      235.81      172.85      5.24 o 
   0   2   9      679.50      576.87      7.83 o 
   2   2   9      845.17      733.07     10.82 o 
   4   2   9      673.50      590.15     11.53 o 
   6   2   9      115.30      108.08      4.94 o 
   8   2   9      427.97      450.14      9.12 o 
  10   2   9       30.81        8.49      4.12 o 
  12   2   9      668.62      756.63     16.57 o 
  14   2   9       41.79       33.58      9.11 o 
 -15   3   9      350.69      332.97     20.88 o 
 -13   3   9      728.04      762.41     19.12 o 
 -11   3   9      473.66      437.70     12.57 o 
  -9   3   9      589.07      604.77     12.11 o 
  -7   3   9      796.28      810.73     11.08 o 
  -5   3   9     2358.29     2472.05     25.31 o 
  -3   3   9     3387.27     3548.89     26.53 o 
  -1   3   9      840.72      965.12     10.28 o 
   1   3   9       26.40       10.70      2.52 o 
   3   3   9     2840.49     2803.68     22.58 o 
   5   3   9     5524.59     5456.49     49.22 o 
   7   3   9     4177.99     4053.96     31.80 o 
   9   3   9       42.54       32.42      4.49 o 
  11   3   9      493.25      454.21     11.57 o 
  13   3   9       14.33       16.96      7.01 o 
 -14   4   9     1739.84     1763.66     30.00 o 
 -12   4   9      712.62      718.80     15.55 o 
 -10   4   9      136.39      135.23      8.09 o 
  -8   4   9     1997.13     1854.91     24.79 o 
  -6   4   9      122.47      175.61      9.06 o 
  -4   4   9     4580.35     4564.77     35.87 o 
  -2   4   9     2481.77     2207.25     18.61 o 
   0   4   9     2097.15     2090.60     17.14 o 
   2   4   9     3953.32     3915.02     32.73 o 
   4   4   9      560.91      638.67     10.11 o 
   6   4   9       22.56       24.36      4.39 o 
   8   4   9     7570.49     7454.72     54.24 o 
  10   4   9     2332.68     2376.10     25.25 o 
  12   4   9      855.94      890.96     23.71 o 
  14   4   9     2509.84     2563.54     36.57 o 
 -15   5   9      573.75      587.48     19.82 o 
 -13   5   9     1000.63     1036.11     19.38 o 
 -11   5   9      567.37      538.95     19.45 o 
  -9   5   9     1111.29     1104.32     17.63 o 
  -7   5   9       16.00        4.17      4.00 o 
  -5   5   9      200.46      241.55      7.54 o 
  -3   5   9     8179.17     7609.88     53.81 o 
  -1   5   9      249.62      336.41      6.72 o 
   1   5   9      298.80      477.34      8.16 o 
   3   5   9    18805.47    18809.91    120.88 o 
   5   5   9      771.36      727.00     11.09 o 
   7   5   9     2974.75     2781.40     26.08 o 
   9   5   9       80.10       72.95      6.18 o 
  11   5   9      846.19      774.19     14.29 o 
  13   5   9      597.20      634.47     14.67 o 
 -14   6   9     3013.73     3245.09     41.26 o 
 -12   6   9       34.44       24.55      6.99 o 
 -10   6   9      226.14      186.16     10.16 o 
  -8   6   9     1498.00     1495.96     18.98 o 
  -6   6   9      248.24      194.07      6.92 o 
  -4   6   9     2364.11     2145.40     18.56 o 
  -2   6   9    14399.57    14528.12     90.71 o 
   0   6   9     4449.92     4790.51     39.23 o 
   2   6   9     7234.67     7129.47     55.30 o 
   4   6   9      445.48      483.44      9.93 o 
   6   6   9     3496.31     3491.90     31.62 o 
   8   6   9     3740.99     3575.95     33.33 o 
  10   6   9       61.43       54.48      5.68 o 
  12   6   9      582.11      597.87     13.92 o 
  14   6   9     2543.18     2572.49     35.13 o 
 -15   7   9      339.96      316.13     35.58 o 
 -13   7   9     1036.55     1100.25     22.20 o 
 -11   7   9      790.73      780.72     17.67 o 
  -9   7   9     9403.25     9332.90     81.31 o 
  -7   7   9      889.50      831.45     12.98 o 
  -5   7   9      820.15      880.77     12.47 o 
  -3   7   9    15199.10    14613.34    102.15 o 
  -1   7   9     8828.63     9091.91     70.89 o 
   1   7   9      971.22      912.75     13.30 o 
   3   7   9     9535.69     9304.97     71.16 o 
   5   7   9       62.55       54.58      4.71 o 
   7   7   9     1308.14     1370.33     19.28 o 
   9   7   9     8904.12     8550.54     71.52 o 
  11   7   9     3984.97     3799.73     44.22 o 
  13   7   9     1471.14     1513.24     26.63 o 
 -14   8   9     2899.65     2993.73     46.06 o 
 -12   8   9      168.50      152.76     10.19 o 
 -10   8   9      177.96      169.54     10.20 o 
  -8   8   9     4346.37     4477.67     37.57 o 
  -6   8   9      286.05      362.71      9.12 o 
  -4   8   9    12260.81    12326.80     90.47 o 
  -2   8   9     1953.50     1956.04     24.11 o 
   0   8   9     1078.08     1075.12     19.10 o 
   2   8   9     9434.92     8949.20     77.95 o 
   4   8   9     1618.79     1713.29     25.01 o 
   6   8   9       82.40       84.33      5.93 o 
   8   8   9     3657.80     3695.50     34.86 o 
  10   8   9       82.80       67.21      6.41 o 
  12   8   9      877.38      880.01     17.95 o 
  14   8   9      482.11      511.43     20.87 o 
 -13   9   9     3863.80     4303.09     55.73 o 
 -11   9   9       28.76       35.70      8.56 o 
  -9   9   9      104.68      134.93      9.32 o 
  -7   9   9      320.20      343.28     11.57 o 
  -5   9   9      460.32      545.03     11.43 o 
  -3   9   9     6270.66     5984.41     49.29 o 
  -1   9   9       48.42       41.37      4.10 o 
   1   9   9     1295.55     1324.64     30.46 o 
   3   9   9     4936.11     4866.41     47.57 o 
   5   9   9     1296.36     1380.04     26.89 o 
   7   9   9      776.10      782.43     16.84 o 
   9   9   9     2329.45     2270.96     31.11 o 
  11   9   9      262.88      221.61     12.04 o 
  13   9   9     2005.86     1969.93     32.23 o 
 -14  10   9     3452.25     3472.75     56.02 o 
 -12  10   9       21.91       30.37      8.41 o 
 -10  10   9       69.38       92.54      9.32 o 
  -8  10   9     4222.15     4222.45     39.89 o 
  -6  10   9      597.14      542.13     12.53 o 
  -4  10   9    11135.48    11368.31     77.59 o 
  -2  10   9     2864.37     2788.46     26.73 o 
   0  10   9      588.85      531.40     19.62 o 
   2  10   9    18821.97    18267.60    150.91 o 
   4  10   9      773.37      815.33     15.89 o 
   6  10   9       38.49       25.40      5.77 o 
   8  10   9     3029.63     3115.54     35.07 o 
  10  10   9      256.22      246.29     12.53 o 
  12  10   9      112.81      109.92      9.80 o 
 -13  11   9      391.68      437.52     20.16 o 
 -11  11   9        3.52       -6.25      6.25 o 
  -9  11   9     2190.47     2250.95     27.33 o 
  -7  11   9      997.03      964.91     19.84 o 
  -5  11   9     4952.01     4891.02     42.65 o 
  -3  11   9     1203.32     1214.55     16.36 o 
  -1  11   9     8693.45     8363.23     72.24 o 
   1  11   9    13626.20    13324.02    106.89 o 
   3  11   9      548.02      620.13     13.86 o 
   5  11   9       80.48       86.41      7.30 o 
   7  11   9     4626.84     4520.00     48.32 o 
   9  11   9     1716.85     1776.28     25.76 o 
  11  11   9       14.88       20.02      6.80 o 
  13  11   9      747.14      768.84     22.12 o 
 -12  12   9        6.89        1.06      7.45 o 
 -10  12   9       95.22       95.47     10.95 o 
  -8  12   9     1488.48     1461.31     21.17 o 
  -6  12   9      461.07      420.68     11.17 o 
  -4  12   9     1355.38     1381.27     18.17 o 
  -2  12   9    11068.79    10869.60     90.57 o 
   0  12   9     1220.44     1230.45     21.17 o 
   2  12   9     1802.78     1898.90     28.02 o 
   4  12   9     1332.37     1395.04     21.69 o 
   6  12   9     2180.70     2082.85     28.91 o 
   8  12   9     1626.42     1706.05     27.06 o 
  10  12   9       62.19       70.73      8.30 o 
  12  12   9      346.41      380.04     17.29 o 
 -13  13   9       23.08       13.79      9.07 o 
 -11  13   9        1.38        5.58      7.38 o 
  -9  13   9      126.32      115.08      8.08 o 
  -7  13   9      153.25      145.63      8.14 o 
  -5  13   9      396.07      357.20     11.11 o 
  -3  13   9     6429.53     6577.71     61.00 o 
  -1  13   9     1669.41     1642.91     23.78 o 
   1  13   9      866.21      885.22     18.18 o 
   3  13   9     1160.62     1185.55     24.86 o 
   5  13   9     1166.60     1127.81     21.87 o 
   7  13   9      255.82      280.10     12.59 o 
   9  13   9        6.89       -0.41      5.40 o 
  11  13   9        5.39        1.55      7.07 o 
 -12  14   9      157.36      190.21     16.06 o 
 -10  14   9       80.32       82.30      9.67 o 
  -8  14   9       18.57       20.38      5.42 o 
  -6  14   9        1.75        1.33      4.50 o 
  -4  14   9     2866.92     2923.77     40.46 o 
  -2  14   9       21.61       32.36      5.58 o 
   0  14   9     6223.33     6210.39     59.10 o 
   2  14   9     1039.14     1012.96     23.74 o 
   4  14   9     1047.27     1009.12     23.74 o 
   6  14   9       50.99       43.63      6.70 o 
   8  14   9      617.10      584.11     18.97 o 
  10  14   9      215.64      243.40     13.82 o 
 -11  15   9        1.26       -0.60      9.39 o 
  -9  15   9      294.40      322.84     12.33 o 
  -7  15   9      737.33      762.27     15.48 o 
  -5  15   9     1465.07     1317.22     22.85 o 
  -3  15   9     2913.69     2856.32     34.63 o 
  -1  15   9      407.51      389.45     12.56 o 
   1  15   9       15.74       19.65      5.72 o 
   3  15   9       46.06       34.32      7.72 o 
   5  15   9        3.52       11.77      7.05 o 
   7  15   9      279.42      291.26     13.20 o 
   9  15   9        9.36       -3.85      6.04 o 
  11  15   9       25.13       27.70      8.32 o 
 -10  16   9      269.00      255.63     12.43 o 
  -8  16   9      318.35      345.17     12.49 o 
  -6  16   9     4704.25     4543.89     50.35 o 
  -4  16   9     1447.39     1467.01     39.53 o 
  -2  16   9        3.59        0.04      5.10 o 
   0  16   9     1048.19     1031.58     19.51 o 
   2  16   9      552.13      577.25     15.86 o 
   4  16   9       23.18       11.74      7.31 o 
   6  16   9      383.54      428.07     18.66 o 
   8  16   9       54.68       49.43     10.07 o 
  10  16   9        0.23       -2.70      6.99 o 
  -9  17   9      509.90      510.95     15.94 o 
  -7  17   9       26.43       18.75      6.76 o 
  -5  17   9     1649.62     1614.07     34.76 o 
  -3  17   9        6.91       12.28      5.74 o 
  -1  17   9       19.81        7.45      5.32 o 
   1  17   9      990.38     1036.13     19.99 o 
   3  17   9       63.62       71.89      9.71 o 
   5  17   9        4.04       -3.33      7.10 o 
   7  17   9       11.40       12.76      9.34 o 
   9  17   9       94.04       89.77      9.83 o 
 -10  18   9     1031.07     1128.80     23.97 o 
  -8  18   9      798.30      789.54     21.17 o 
  -6  18   9     1806.52     1822.92     31.17 o 
  -4  18   9     1135.38     1131.88     23.45 o 
  -2  18   9       13.31       14.59      5.98 o 
   0  18   9       11.79       16.71      5.88 o 
   2  18   9     1527.15     1624.16     28.15 o 
   4  18   9      667.28      643.18     24.21 o 
   6  18   9       50.47       48.02     11.13 o 
   8  18   9      858.61      829.09     50.97 o 
  -9  19   9      531.31      532.43     19.90 o 
  -7  19   9      642.21      555.07     19.17 o 
  -5  19   9        0.20        6.20      6.40 o 
  -3  19   9     1941.90     1922.21     33.93 o 
  -1  19   9        9.62        6.02      5.79 o 
   1  19   9      575.59      602.68     16.33 o 
   3  19   9     2607.00     2403.53     51.20 o 
   5  19   9     1106.16     1061.53     30.61 o 
   7  19   9      979.78      993.11     38.02 o 
  -8  20   9      789.81      778.04     21.78 o 
  -6  20   9       10.48       17.12      8.03 o 
  -4  20   9       19.87       15.73      7.04 o 
  -2  20   9     1092.17     1081.71     22.62 o 
   0  20   9     1685.07     1747.11     28.20 o 
   2  20   9     2432.29     2439.87     36.65 o 
   4  20   9      250.73      287.98     20.77 o 
   6  20   9        4.21       11.99     10.08 o 
  -7  21   9      236.06      270.87     20.05 o 
  -5  21   9      615.56      681.50     21.13 o 
  -3  21   9     2497.74     2514.42     50.06 o 
  -1  21   9      446.03      462.14     15.70 o 
   1  21   9      384.43      440.59     23.78 o 
   3  21   9     2331.52     2334.75     46.66 o 
   5  21   9     1681.69     1608.84     43.34 o 
  -4  22   9      413.87      456.69     18.94 o 
  -2  22   9      832.26      867.50     21.79 o 
   0  22   9      385.68      397.09     16.02 o 
   2  22   9      423.36      381.30     27.46 o 
   4  22   9      498.18      536.43     29.43 o 
  -1  23   9      313.92      321.54     15.50 o 
   1  23   9       90.87       95.25     10.30 o 
 -14   0  10     3223.05     3121.65    125.86 o 
 -12   0  10      861.23      792.24     56.69 o 
 -10   0  10     3118.74     3127.35     44.20 o 
  -8   0  10       57.15       62.32      6.07 o 
  -6   0  10     9726.63     9553.36     85.88 o 
  -4   0  10    46219.37    45423.63    347.19 o 
  -2   0  10     8327.24     8526.31     73.65 o 
   0   0  10     7888.43     8371.42    107.99 o 
   2   0  10     4549.46     3838.85     48.75 o 
   4   0  10     9345.09     9827.86    102.88 o 
   6   0  10     4373.32     4547.31     55.18 o 
   8   0  10    16351.98    16551.89    137.84 o 
  10   0  10      148.81      157.87     12.34 o 
  12   0  10     4331.22     4234.59     72.41 o 
  14   0  10      236.97      199.20     17.98 o 
 -15   1  10     1972.51     2132.83     54.98 o 
 -13   1  10     3589.49     3565.90     57.90 o 
 -11   1  10      121.75      118.38      9.32 o 
  -9   1  10     1452.47     1463.36     17.34 o 
  -7   1  10    10415.87    10367.68     64.20 o 
  -5   1  10      231.60      155.92      5.87 o 
  -3   1  10    28378.04    29075.20    167.63 o 
  -1   1  10       89.70      190.02      6.53 o 
   1   1  10    15238.98    15531.91     93.44 o 
   3   1  10    17159.74    17403.57    131.38 o 
   5   1  10     3177.71     3202.96     25.62 o 
   7   1  10    11704.03    11739.47     71.56 o 
   9   1  10     4386.58     4250.07     36.41 o 
  11   1  10      642.16      666.52     15.28 o 
  13   1  10     2973.75     2916.92     44.02 o 
 -14   2  10     3829.19     4020.61     64.01 o 
 -12   2  10      154.03      115.98      9.60 o 
 -10   2  10      758.42      769.44     14.95 o 
  -8   2  10     6712.18     6620.90     47.74 o 
  -6   2  10      180.56      157.79      5.39 o 
  -4   2  10     5553.92     5665.33     41.23 o 
  -2   2  10     3265.75     3306.74     26.69 o 
   0   2  10     1529.92     1580.88     14.53 o 
   2   2  10     9015.21     8625.75     54.97 o 
   4   2  10      709.23      665.80     11.29 o 
   6   2  10      578.05      574.84      9.10 o 
   8   2  10     2564.78     2675.69     27.59 o 
  10   2  10      324.37      394.20     17.27 o 
  12   2  10     1390.36     1488.04     21.96 o 
  14   2  10       96.33       78.40     10.82 o 
 -15   3  10     1194.74     1320.73     61.52 o 
 -13   3  10      812.24      833.44     20.21 o 
 -11   3  10        1.43       -2.87      4.96 o 
  -9   3  10      399.22      427.73     11.66 o 
  -7   3  10     6618.70     6476.44     45.97 o 
  -5   3  10       20.49       20.39      4.38 o 
  -3   3  10     8158.92     7865.83     48.47 o 
  -1   3  10     2135.33     2215.84     18.00 o 
   1   3  10       28.70       88.60      4.22 o 
   3   3  10      916.90      923.97     12.36 o 
   5   3  10       16.99       17.76      3.15 o 
   7   3  10     2294.51     2216.16     24.08 o 
   9   3  10     1673.88     1720.39     20.22 o 
  11   3  10        3.79        2.65      4.61 o 
  13   3  10      692.12      814.43     19.37 o 
 -14   4  10     1356.05     1458.06     34.89 o 
 -12   4  10      103.02       85.59      7.70 o 
 -10   4  10      658.75      689.91     17.08 o 
  -8   4  10       39.90       28.70      5.34 o 
  -6   4  10      477.70      444.51      9.18 o 
  -4   4  10     7059.11     7031.22     48.93 o 
  -2   4  10     1717.18     1590.82     14.94 o 
   0   4  10     1479.98     1753.97     15.80 o 
   2   4  10     2493.37     2598.61     22.51 o 
   4   4  10     1097.85     1057.40     14.52 o 
   6   4  10      561.53      563.60     11.50 o 
   8   4  10     1095.31     1083.02     15.27 o 
  10   4  10     1240.51     1214.51     20.05 o 
  12   4  10      386.00      377.99     12.07 o 
  14   4  10      920.57      948.39     54.43 o 
 -15   5  10     1326.45     1383.71     40.49 o 
 -13   5  10      175.43      244.32     11.50 o 
 -11   5  10      908.94      903.23     17.35 o 
  -9   5  10     1333.83     1407.50     20.63 o 
  -7   5  10        1.56        0.45      4.01 o 
  -5   5  10     1735.85     1834.39     19.90 o 
  -3   5  10     5408.91     5780.95     43.48 o 
  -1   5  10     2740.26     2728.36     23.12 o 
   1   5  10     1143.28     1117.40     12.39 o 
   3   5  10      802.83      948.66     12.60 o 
   5   5  10     2282.33     2432.05     22.88 o 
   7   5  10        2.98        2.52      4.12 o 
   9   5  10        2.93        0.54      4.51 o 
  11   5  10       46.25       64.94      6.27 o 
  13   5  10       56.38       47.39      7.02 o 
 -14   6  10      365.12      426.91     17.26 o 
 -12   6  10      142.53      131.75      9.72 o 
 -10   6  10        0.78        5.26      5.51 o 
  -8   6  10      209.31      181.74      8.48 o 
  -6   6  10       97.28       93.68      5.64 o 
  -4   6  10     1421.38     1442.42     16.78 o 
  -2   6  10       86.16      107.83      5.53 o 
   0   6  10     6096.00     6041.27     48.40 o 
   2   6  10     4800.03     4846.58     43.21 o 
   4   6  10      851.85      935.33     14.12 o 
   6   6  10      141.87       99.41      6.12 o 
   8   6  10     5111.09     4877.71     43.65 o 
  10   6  10     1857.13     1939.97     26.06 o 
  12   6  10      563.44      587.77     14.25 o 
  14   6  10       15.20       15.51      8.00 o 
 -13   7  10      123.25      123.13     10.29 o 
 -11   7  10       65.03       48.28     10.95 o 
  -9   7  10      288.69      265.19     11.33 o 
  -7   7  10     2149.31     2056.59     23.30 o 
  -5   7  10     2592.75     2271.60     23.59 o 
  -3   7  10      829.41      650.20     10.76 o 
  -1   7  10      415.77      313.43      8.75 o 
   1   7  10       73.21      102.61      6.29 o 
   3   7  10     2018.86     2106.44     23.83 o 
   5   7  10     1296.35     1279.79     16.27 o 
   7   7  10       27.63       22.87      4.73 o 
   9   7  10      116.73       95.36      7.72 o 
  11   7  10        5.29       14.80      5.93 o 
  13   7  10      268.49      205.47     13.32 o 
 -14   8  10      323.85      360.95     23.46 o 
 -12   8  10      621.92      587.42     16.89 o 
 -10   8  10      461.87      434.74     13.75 o 
  -8   8  10      233.32      208.20      8.18 o 
  -6   8  10     1906.40     1625.83     19.42 o 
  -4   8  10     2796.74     2284.79     25.35 o 
  -2   8  10     6253.47     6027.64     51.27 o 
   0   8  10       97.86       99.24      6.38 o 
   2   8  10      798.43      792.08     14.28 o 
   4   8  10     1889.19     1879.00     25.32 o 
   6   8  10      868.60      888.05     17.74 o 
   8   8  10      116.00      143.72      8.18 o 
  10   8  10      183.21      172.84      8.90 o 
  12   8  10      631.82      580.24     15.56 o 
 -13   9  10       26.83        9.46      8.47 o 
 -11   9  10       24.20       21.27      7.79 o 
  -9   9  10        0.28       -1.15      6.83 o 
  -7   9  10     1478.19     1195.22     19.98 o 
  -5   9  10      340.20      245.42      9.06 o 
  -3   9  10        0.30        1.34      3.89 o 
  -1   9  10     1329.05     1236.62     18.90 o 
   1   9  10      107.42       76.02      7.13 o 
   3   9  10      997.77      977.26     17.41 o 
   5   9  10       13.63       11.23      4.73 o 
   7   9  10       77.88       84.64      7.83 o 
   9   9  10      122.63      127.02      9.32 o 
  11   9  10      254.80      241.23     12.70 o 
  13   9  10      357.10      339.72     15.59 o 
 -12  10  10        2.04       -6.44      7.18 o 
 -10  10  10     1156.32     1112.45     24.11 o 
  -8  10  10      754.59      754.70     15.00 o 
  -6  10  10      663.78      564.23     14.23 o 
  -4  10  10     4015.21     3835.98     34.93 o 
  -2  10  10       69.18       55.68      5.43 o 
   0  10  10      968.96     1091.56     24.10 o 
   2  10  10      369.44      309.99     17.60 o 
   4  10  10     3327.78     3101.24     35.51 o 
   6  10  10      609.16      610.16     15.16 o 
   8  10  10      697.02      677.00     15.58 o 
  10  10  10       77.00       77.16      7.90 o 
  12  10  10       41.52       43.18      8.20 o 
 -13  11  10       55.64       37.50      9.94 o 
 -11  11  10       58.20       64.64      9.28 o 
  -9  11  10     2819.50     2792.08     33.75 o 
  -7  11  10     1031.95      891.68     16.16 o 
  -5  11  10      808.68      721.68     17.32 o 
  -3  11  10      773.63      748.13     13.71 o 
  -1  11  10        7.67        5.25      4.76 o 
   1  11  10       30.30       23.22      6.54 o 
   3  11  10     4162.78     4413.98     45.10 o 
   5  11  10     1268.38     1167.45     20.55 o 
   7  11  10       81.48       99.56      8.41 o 
   9  11  10      937.02      893.82     19.64 o 
  11  11  10      263.43      232.73     12.87 o 
 -12  12  10      739.70      702.90     21.28 o 
 -10  12  10      164.69      223.89     13.44 o 
  -8  12  10     3982.77     3816.13     38.64 o 
  -6  12  10       28.33       16.18      4.88 o 
  -4  12  10        3.49        7.97      4.60 o 
  -2  12  10       48.96       40.37      5.89 o 
   0  12  10      782.24      770.53     19.01 o 
   2  12  10     8253.38     8310.43     89.27 o 
   4  12  10      113.73      125.31     11.44 o 
   6  12  10       48.70       34.48      6.41 o 
   8  12  10     4900.58     4832.02     52.83 o 
  10  12  10       73.41       78.89      8.50 o 
  12  12  10      758.90      728.31     21.39 o 
 -11  13  10      322.02      327.18     16.32 o 
  -9  13  10     4642.31     4528.41     44.69 o 
  -7  13  10       35.94       30.04      5.53 o 
  -5  13  10      164.72      147.61      9.04 o 
  -3  13  10     4738.54     4714.83     59.23 o 
  -1  13  10      335.49      307.41     12.47 o 
   1  13  10     2620.97     2535.17     40.72 o 
   3  13  10       22.31       11.80      6.41 o 
   5  13  10       15.88       24.53      5.90 o 
   7  13  10      898.59      916.89     21.16 o 
   9  13  10      777.24      795.80     17.94 o 
  11  13  10      246.95      226.93     13.95 o 
 -12  14  10       13.87        5.65     10.25 o 
 -10  14  10        7.35        0.37      7.17 o 
  -8  14  10     1107.79     1227.10     20.30 o 
  -6  14  10      548.09      572.22     14.06 o 
  -4  14  10     3194.45     3143.91     40.82 o 
  -2  14  10      586.77      568.00     14.56 o 
   0  14  10     2146.53     2142.74     31.10 o 
   2  14  10     6592.68     6730.19     77.39 o 
   4  14  10      206.81      177.34     12.57 o 
   6  14  10       23.83       14.29      6.10 o 
   8  14  10     1881.66     1932.31     30.40 o 
  10  14  10     1032.65      974.69     23.71 o 
 -11  15  10        1.57       -0.73      7.71 o 
  -9  15  10     1019.82     1004.83     19.05 o 
  -7  15  10     1324.47     1391.13     24.65 o 
  -5  15  10       68.05       71.53      8.34 o 
  -3  15  10     4761.81     4771.03     50.08 o 
  -1  15  10     1370.15     1313.36     22.31 o 
   1  15  10        8.04        7.38      5.71 o 
   3  15  10     5932.62     5754.50     70.34 o 
   5  15  10      309.15      274.27     15.60 o 
   7  15  10      677.51      637.82     17.33 o 
   9  15  10       99.30       97.91     12.23 o 
 -10  16  10      371.01      374.61     17.33 o 
  -8  16  10     1553.10     1538.93     24.81 o 
  -6  16  10      251.55      221.57     12.76 o 
  -4  16  10     1735.91     1798.41     29.83 o 
  -2  16  10     1056.40     1007.03     19.81 o 
   0  16  10       31.10       23.96      6.35 o 
   2  16  10     4242.06     4252.75     57.48 o 
   4  16  10      845.51      752.00     22.26 o 
   6  16  10      261.25      247.12     15.63 o 
   8  16  10     1553.98     1663.37     45.92 o 
  10  16  10       50.35       48.40      8.95 o 
  -9  17  10     2520.90     2586.41     34.48 o 
  -7  17  10     2456.85     2633.37     37.47 o 
  -5  17  10       11.94       14.54      7.03 o 
  -3  17  10     3113.15     3060.05     41.56 o 
  -1  17  10      149.03      160.84     10.05 o 
   1  17  10     3105.00     3118.14     41.59 o 
   3  17  10     5640.84     5513.67     69.97 o 
   5  17  10      275.04      218.40     15.12 o 
   7  17  10     3507.19     3630.33     61.67 o 
   9  17  10       89.88       88.18     11.08 o 
  -8  18  10       72.93       56.26      8.80 o 
  -6  18  10      107.29      102.76     10.32 o 
  -4  18  10     3397.75     3463.96     46.04 o 
  -2  18  10     3568.54     3498.42     42.18 o 
   0  18  10      132.41      126.49     12.59 o 
   2  18  10     3159.11     3247.67     49.51 o 
   4  18  10     2621.05     2590.09     44.02 o 
   6  18  10     1463.17     1366.88     35.48 o 
   8  18  10     2624.28     2709.23     70.64 o 
  -7  19  10      611.38      543.90     19.22 o 
  -5  19  10      208.68      246.05     13.70 o 
  -3  19  10     1429.27     1427.57     27.33 o 
  -1  19  10      854.31      811.46     22.57 o 
   1  19  10     3907.97     4002.70     50.34 o 
   3  19  10      298.34      285.16     16.79 o 
   5  19  10       37.74       40.80     11.26 o 
   7  19  10     3932.80     4188.35     70.74 o 
  -6  20  10      723.73      628.61     19.62 o 
  -4  20  10      128.53      122.85     10.82 o 
  -2  20  10      601.07      541.44     20.63 o 
   0  20  10      425.03      422.23     16.20 o 
   2  20  10     2245.85     2231.63     40.55 o 
   4  20  10      236.28      251.68     20.60 o 
   6  20  10      264.36      308.83     20.84 o 
  -5  21  10      994.12      935.71     47.40 o 
  -3  21  10      129.29       86.47      9.92 o 
  -1  21  10       10.69       23.35      7.21 o 
   1  21  10     1445.13     1534.25     29.12 o 
   3  21  10      493.78      508.37     25.66 o 
   5  21  10        1.49       18.13     10.53 o 
  -4  22  10        6.81        4.97      8.19 o 
  -2  22  10      491.36      417.40     17.43 o 
   0  22  10      773.27      822.62     21.50 o 
   2  22  10      306.49      342.96     21.07 o 
 -15   1  11      126.04      104.10     28.28 o 
 -13   1  11        3.04       -7.55     10.71 o 
 -11   1  11      186.91      225.14     14.12 o 
  -9   1  11     6047.46     5878.86     44.67 o 
  -7   1  11       70.26       74.63      4.75 o 
  -5   1  11     3508.30     3276.52     25.08 o 
  -3   1  11       45.06       69.36      4.87 o 
  -1   1  11     9436.53    10087.47     71.63 o 
   1   1  11     2089.54     2260.32     22.68 o 
   3   1  11       37.38       71.30      5.44 o 
   5   1  11     2570.31     2773.13     22.97 o 
   7   1  11     1473.46     1502.00     17.34 o 
   9   1  11       65.88       82.07      5.98 o 
  11   1  11       28.01       32.37      7.62 o 
  13   1  11       42.00       19.52      8.86 o 
 -14   2  11     1964.38     2037.43     66.23 o 
 -12   2  11      249.09      241.87     12.83 o 
 -10   2  11     1249.19     1266.20     19.67 o 
  -8   2  11     2458.95     2470.19     26.31 o 
  -6   2  11     2036.86     2114.03     21.56 o 
  -4   2  11     5046.33     5138.25     38.87 o 
  -2   2  11      307.10      301.77     11.04 o 
   0   2  11     1926.96     1898.82     18.97 o 
   2   2  11     4017.88     3773.72     30.04 o 
   4   2  11     2733.87     2556.35     24.93 o 
   6   2  11    13324.31    13626.57     85.13 o 
   8   2  11       90.89      102.81      6.80 o 
  10   2  11      176.54      187.97      8.63 o 
  12   2  11      120.91      110.39      9.48 o 
  14   2  11      176.64      188.02     13.88 o 
 -13   3  11        3.11        1.59      7.33 o 
 -11   3  11       32.21       23.52      5.95 o 
  -9   3  11     1253.03     1247.75     19.29 o 
  -7   3  11      299.51      281.23      9.41 o 
  -5   3  11     1472.56     1396.03     14.95 o 
  -3   3  11     2741.61     2483.98     20.91 o 
  -1   3  11       25.26        7.72      4.11 o 
   1   3  11     3122.24     3085.71     24.59 o 
   3   3  11     1459.15     1490.05     17.08 o 
   5   3  11       24.69       19.48      4.07 o 
   7   3  11       71.52       84.22      6.20 o 
   9   3  11      151.06      148.83      7.43 o 
  11   3  11      241.13      271.81      9.47 o 
  13   3  11        1.63       11.74      8.53 o 
 -14   4  11     1922.69     2066.25     33.53 o 
 -12   4  11      211.08      208.17     11.82 o 
 -10   4  11     4823.21     4760.75     46.01 o 
  -8   4  11      188.45      189.52      8.76 o 
  -6   4  11     2113.83     2122.05     24.21 o 
  -4   4  11     3652.27     3782.00     29.50 o 
  -2   4  11     2598.68     2495.89     22.61 o 
   0   4  11       16.07       14.48      4.00 o 
   2   4  11     2746.80     2684.23     23.68 o 
   4   4  11      465.75      473.15     10.39 o 
   6   4  11      605.06      608.85     12.77 o 
   8   4  11     1224.79     1183.59     17.10 o 
  10   4  11       35.06       44.39      5.69 o 
  12   4  11      363.12      455.13     13.34 o 
 -13   5  11      186.11      214.99     14.37 o 
 -11   5  11      102.66       78.36      7.62 o 
  -9   5  11     1453.37     1554.15     22.08 o 
  -7   5  11      372.52      431.95     10.49 o 
  -5   5  11       74.17       73.46      5.56 o 
  -3   5  11    12460.29    12399.10     77.35 o 
  -1   5  11      472.98      482.99      8.89 o 
   1   5  11     3072.48     3123.94     27.18 o 
   3   5  11      325.65      307.74      9.02 o 
   5   5  11     1181.93     1230.31     15.45 o 
   7   5  11     3550.98     3561.77     36.54 o 
   9   5  11       57.54       44.62      5.93 o 
  11   5  11        2.59       -1.20      4.96 o 
  13   5  11      997.74      978.08     20.47 o 
 -14   6  11     1832.86     2028.46     37.61 o 
 -12   6  11        4.01       -5.60      5.60 o 
 -10   6  11     2382.73     2374.06     29.17 o 
  -8   6  11      352.16      386.22     11.53 o 
  -6   6  11      849.30      906.48     13.59 o 
  -4   6  11     8193.30     7939.71     55.55 o 
  -2   6  11     1481.64     1579.18     15.83 o 
   0   6  11     1530.10     1523.10     18.53 o 
   2   6  11    23183.38    22843.41    166.62 o 
   4   6  11       20.01       12.89      4.23 o 
   6   6  11     2823.87     2793.42     28.18 o 
   8   6  11     1785.36     1879.28     24.81 o 
  10   6  11      157.89      133.67      7.71 o 
  12   6  11     1639.95     1660.25     34.96 o 
 -13   7  11     1719.05     1776.65     29.07 o 
 -11   7  11        9.54        8.06      6.58 o 
  -9   7  11     5348.21     5237.76     53.12 o 
  -7   7  11        3.94       -3.47      4.10 o 
  -5   7  11     1978.07     2272.70     23.44 o 
  -3   7  11      662.10      647.14     10.10 o 
  -1   7  11       28.94       34.84      4.63 o 
   1   7  11     3061.18     2754.31     31.88 o 
   3   7  11    13793.69    14410.95    106.46 o 
   5   7  11     3817.58     3788.79     33.92 o 
   7   7  11     5886.10     5784.73     51.11 o 
   9   7  11      287.19      305.49     10.58 o 
  11   7  11        8.09        2.40      5.06 o 
  13   7  11     3690.75     3937.18     41.03 o 
 -14   8  11     3818.80     4192.74     49.98 o 
 -12   8  11      280.57      361.46     14.79 o 
 -10   8  11     4198.65     4518.15     48.81 o 
  -8   8  11      394.37      406.22     13.37 o 
  -6   8  11      375.82      352.96      9.84 o 
  -4   8  11      553.38      520.99     11.93 o 
  -2   8  11     4572.59     4816.88     40.04 o 
   0   8  11        3.25        1.83      3.83 o 
   2   8  11    10808.33    10789.47     85.69 o 
   4   8  11     1641.18     1659.92     21.73 o 
   6   8  11     4217.97     4240.46     45.82 o 
   8   8  11     3243.56     3290.58     44.02 o 
  10   8  11       63.90       62.44      6.97 o 
  12   8  11      706.64      717.02     19.31 o 
 -13   9  11      940.71     1012.51     25.59 o 
 -11   9  11      737.14      765.95     21.19 o 
  -9   9  11     3586.16     3680.75     47.35 o 
  -7   9  11      729.94      685.78     15.04 o 
  -5   9  11       15.26       22.40      7.18 o 
  -3   9  11     7907.08     7976.88     64.70 o 
  -1   9  11      451.57      523.58     11.72 o 
   1   9  11    10601.89    10306.46     79.35 o 
   3   9  11     3038.79     3197.47     37.82 o 
   5   9  11        3.59       -1.37      4.68 o 
   7   9  11     5501.85     5395.20     55.62 o 
   9   9  11      672.71      702.91     17.66 o 
  11   9  11      131.16      139.59     12.77 o 
 -12  10  11      136.88      145.46     12.63 o 
 -10  10  11     3145.81     3283.53     45.35 o 
  -8  10  11     3588.15     3361.91     37.70 o 
  -6  10  11     1537.00     1374.25     21.09 o 
  -4  10  11     1445.85     1567.34     23.06 o 
  -2  10  11     2767.93     2594.15     30.44 o 
   0  10  11     1460.38     1428.75     22.91 o 
   2  10  11     2381.12     2625.27     31.44 o 
   4  10  11     1122.90     1046.69     19.66 o 
   6  10  11      659.66      650.83     16.27 o 
   8  10  11     3688.42     3718.55     43.68 o 
  10  10  11       55.59       38.51      7.59 o 
  12  10  11     1059.15     1128.10     24.40 o 
 -13  11  11      895.42      870.06     24.40 o 
 -11  11  11      611.30      615.32     20.18 o 
  -9  11  11     2593.77     2755.67     40.00 o 
  -7  11  11       99.95       71.50      6.67 o 
  -5  11  11     3567.51     3298.35     37.55 o 
  -3  11  11     2581.73     2682.99     31.67 o 
  -1  11  11        2.30        3.55      5.00 o 
   1  11  11     3815.70     3860.32     50.53 o 
   3  11  11     2641.06     2588.44     32.10 o 
   5  11  11      209.38      202.37     10.55 o 
   7  11  11     1353.06     1449.22     24.82 o 
   9  11  11     1891.25     1742.04     31.15 o 
  11  11  11      137.10      124.63     10.48 o 
 -12  12  11     1935.10     2163.72     37.50 o 
 -10  12  11      194.45      193.41     12.98 o 
  -8  12  11      538.90      507.89     13.68 o 
  -6  12  11        4.32        0.93      5.00 o 
  -4  12  11     2245.11     2234.54     31.40 o 
  -2  12  11      306.48      283.58     12.41 o 
   0  12  11     5407.92     5461.05     58.49 o 
   2  12  11     5338.83     5325.35     64.76 o 
   4  12  11     1505.02     1544.82     24.28 o 
   6  12  11      450.60      452.16     14.78 o 
   8  12  11     1138.44     1130.80     22.88 o 
  10  12  11      290.90      275.14     13.65 o 
 -11  13  11      235.27      247.31     19.30 o 
  -9  13  11      186.78      151.29     12.63 o 
  -7  13  11      109.48       75.40      7.04 o 
  -5  13  11      152.16      156.06      9.42 o 
  -3  13  11       52.91       66.82      7.44 o 
  -1  13  11      586.24      516.50     19.43 o 
   1  13  11     1707.49     1698.85     31.19 o 
   3  13  11      221.05      187.77     16.51 o 
   5  13  11      380.21      392.06     13.97 o 
   7  13  11     1193.09     1242.95     23.60 o 
   9  13  11        2.82        3.23      6.50 o 
  11  13  11      487.83      469.86     17.50 o 
 -10  14  11      308.27      333.25     16.31 o 
  -8  14  11      113.77       88.16      7.94 o 
  -6  14  11        7.62       15.78      6.06 o 
  -4  14  11       51.14       26.69      6.77 o 
  -2  14  11       31.20       35.15      6.67 o 
   0  14  11       46.08       48.49      7.60 o 
   2  14  11      112.79      100.12     10.32 o 
   4  14  11       94.14      101.10     10.96 o 
   6  14  11        2.35       -2.13      6.53 o 
   8  14  11      142.62      132.03     10.49 o 
  10  14  11       41.96       39.84      8.94 o 
 -11  15  11      426.39      403.15     18.52 o 
  -9  15  11       19.27       21.84      6.48 o 
  -7  15  11      575.67      627.29     16.61 o 
  -5  15  11      265.94      304.87     21.29 o 
  -3  15  11       22.10       16.28      6.62 o 
  -1  15  11      382.56      376.60     14.43 o 
   1  15  11     2419.54     2438.76     39.88 o 
   3  15  11        1.30       12.04      7.44 o 
   5  15  11      135.43      132.92     12.32 o 
   7  15  11        4.92       10.32      7.34 o 
   9  15  11       64.01       38.20      7.66 o 
 -10  16  11      608.02      696.75     26.45 o 
  -8  16  11      174.00      171.96     10.53 o 
  -6  16  11      319.37      250.18     13.67 o 
  -4  16  11     1336.68     1288.35     25.51 o 
  -2  16  11      171.92      185.82     11.34 o 
   0  16  11      359.60      363.47     16.08 o 
   2  16  11        3.04       -2.12     10.47 o 
   4  16  11     2390.79     2369.83     45.43 o 
   6  16  11      146.33      150.44     13.40 o 
   8  16  11        1.36        3.59      7.67 o 
  -9  17  11       71.57      108.54      9.93 o 
  -7  17  11       41.87       63.26      9.27 o 
  -5  17  11     1127.19     1079.19     24.01 o 
  -3  17  11       15.47       20.07      7.21 o 
  -1  17  11     1879.31     1783.39     30.23 o 
   1  17  11      271.76      262.78     17.73 o 
   3  17  11     1653.35     1514.36     54.86 o 
   5  17  11      394.36      363.24     19.05 o 
   7  17  11       31.08       35.80     11.25 o 
  -8  18  11      101.98      123.20     12.95 o 
  -6  18  11        0.25        2.06      7.07 o 
  -4  18  11     1704.54     1698.36     30.72 o 
  -2  18  11       69.63       54.32      7.86 o 
   0  18  11      590.08      577.53     17.71 o 
   2  18  11      615.01      623.85     28.50 o 
   4  18  11        8.64       13.91      8.68 o 
   6  18  11      466.28      474.51     24.46 o 
   8  18  11       36.58       38.29     12.20 o 
  -7  19  11       20.80       -3.58      7.24 o 
  -5  19  11       13.16       19.37      8.86 o 
  -3  19  11     1154.95     1190.59     27.71 o 
  -1  19  11       54.68       34.81      7.86 o 
   1  19  11      859.33      880.77     21.99 o 
   3  19  11        1.35        4.00      8.58 o 
   5  19  11      590.76      542.21     25.13 o 
   7  19  11     1344.15     1245.06     38.74 o 
  -6  20  11      492.46      413.19     18.97 o 
  -4  20  11     4931.08     4807.27     59.73 o 
  -2  20  11      142.77      132.12     11.31 o 
   0  20  11       30.11       30.20      8.00 o 
   2  20  11      897.07      876.33     25.66 o 
   4  20  11      194.18      177.56     16.73 o 
  -5  21  11       65.86       57.18      9.72 o 
  -3  21  11     1739.88     1776.40     35.04 o 
  -1  21  11      831.39      844.92     22.14 o 
   1  21  11     1721.68     1831.43     40.65 o 
   3  21  11       10.79       13.56      9.86 o 
  -2  22  11      123.91      107.81     14.37 o 
   0  22  11       63.38       47.81      9.05 o 
 -14   0  12     3306.46     3330.58     82.34 o 
 -12   0  12      781.13      791.44     36.75 o 
 -10   0  12    13981.39    14402.46    183.21 o 
  -8   0  12     5773.02     5799.56     80.22 o 
  -6   0  12      191.26      190.02      9.98 o 
  -4   0  12    19523.67    19378.20    156.87 o 
  -2   0  12      747.65      919.39     16.48 o 
   0   0  12    14670.38    14957.38    156.62 o 
   2   0  12     9833.16     9696.95    106.24 o 
   4   0  12     4025.37     4337.86     49.39 o 
   6   0  12     4609.61     4743.08     57.84 o 
   8   0  12     3151.77     3090.19     40.29 o 
  10   0  12       58.47       82.98     12.83 o 
  12   0  12     8364.89     8259.10    120.32 o 
 -13   1  12      499.56      550.67     24.07 o 
 -11   1  12     1635.52     1589.62     28.58 o 
  -9   1  12     8982.14     8890.28     72.52 o 
  -7   1  12      261.35      292.08      8.26 o 
  -5   1  12      392.50      466.62      8.87 o 
  -3   1  12     3799.41     3921.99     30.51 o 
  -1   1  12        5.86        7.45      3.70 o 
   1   1  12    18104.47    18187.74    122.54 o 
   3   1  12      986.31     1050.31     14.42 o 
   5   1  12     1813.27     1758.80     17.56 o 
   7   1  12     9236.56     9580.99     66.99 o 
   9   1  12       68.29       53.55      5.97 o 
  11   1  12      921.36      914.46     21.64 o 
  13   1  12     2413.04     2278.07     35.82 o 
 -14   2  12     1245.16     1240.28     33.86 o 
 -12   2  12       47.03       45.84      9.09 o 
 -10   2  12     3832.04     3940.37     40.12 o 
  -8   2  12      264.49      255.25      9.84 o 
  -6   2  12     1054.57     1043.75     15.41 o 
  -4   2  12     6101.94     6260.96     41.65 o 
  -2   2  12     6527.39     6439.44     49.92 o 
   0   2  12     1803.06     1799.85     17.67 o 
   2   2  12     7067.33     6977.32     47.64 o 
   4   2  12       84.09       88.18      5.44 o 
   6   2  12     1985.74     1996.07     20.74 o 
   8   2  12     1391.36     1410.33     19.64 o 
  10   2  12       28.09       28.88      5.31 o 
  12   2  12     3032.58     2967.09     38.24 o 
 -13   3  12       16.35       16.86      9.91 o 
 -11   3  12      619.46      611.18     14.58 o 
  -9   3  12     3084.41     3103.50     33.87 o 
  -7   3  12       54.19       52.61      6.35 o 
  -5   3  12     3877.16     3883.67     37.23 o 
  -3   3  12      124.23      126.35      5.62 o 
  -1   3  12       21.16       10.35      3.50 o 
   1   3  12     3478.28     3333.42     26.71 o 
   3   3  12     7996.44     8008.22     53.41 o 
   5   3  12     2595.09     2537.48     27.96 o 
   7   3  12     2933.29     2922.90     30.00 o 
   9   3  12      204.71      215.74      9.39 o 
  11   3  12      936.66      933.38     15.32 o 
  13   3  12        2.73       -8.17      8.17 o 
 -14   4  12       11.21       -0.41     10.09 o 
 -12   4  12      511.31      571.34     15.41 o 
 -10   4  12     1098.79     1174.29     19.73 o 
  -8   4  12      545.28      577.02     13.49 o 
  -6   4  12      303.06      291.50      9.87 o 
  -4   4  12      437.77      416.69     10.03 o 
  -2   4  12      108.51      134.08      5.22 o 
   0   4  12     2104.90     1980.43     18.38 o 
   2   4  12     4580.67     4545.05     33.51 o 
   4   4  12      391.86      403.06     10.19 o 
   6   4  12      486.71      506.85     12.25 o 
   8   4  12      986.08      990.24     15.37 o 
  10   4  12        1.65       -4.65      4.65 o 
  12   4  12      154.31      144.65      9.99 o 
 -13   5  12      122.45      101.65     10.57 o 
 -11   5  12      180.01      199.61     10.32 o 
  -9   5  12     1859.33     1938.46     25.62 o 
  -7   5  12        3.68        7.21      4.84 o 
  -5   5  12      636.86      608.92     11.81 o 
  -3   5  12        1.86        3.46      3.71 o 
  -1   5  12      321.89      394.91     10.80 o 
   1   5  12     3624.15     3633.57     27.68 o 
   3   5  12      510.80      522.66     14.11 o 
   5   5  12       16.82       15.63      4.14 o 
   7   5  12      629.97      585.76     11.74 o 
   9   5  12     1297.54     1334.58     19.82 o 
  11   5  12      224.64      203.58      9.55 o 
  13   5  12     2543.20     2528.74     38.88 o 
 -14   6  12       35.26       23.62      8.93 o 
 -12   6  12      853.90      924.56     19.00 o 
 -10   6  12      877.61      859.15     17.27 o 
  -8   6  12       71.30       75.31      6.94 o 
  -6   6  12      947.53      904.88     14.52 o 
  -4   6  12      157.12      212.88      7.85 o 
  -2   6  12     1360.99     1297.01     15.16 o 
   0   6  12      159.08      155.01      6.98 o 
   2   6  12      687.49      781.89     14.47 o 
   4   6  12     1950.45     1951.18     27.85 o 
   6   6  12      623.32      634.35     13.40 o 
   8   6  12       22.11       14.61      5.16 o 
  10   6  12       24.28       11.87      5.31 o 
  12   6  12      527.20      579.67     14.89 o 
 -13   7  12      333.43      345.18     15.83 o 
 -11   7  12      203.67      191.80     15.72 o 
  -9   7  12       17.11       26.31      6.56 o 
  -7   7  12      381.38      380.91     11.48 o 
  -5   7  12      227.43      277.31      8.82 o 
  -3   7  12     1229.02     1322.79     15.42 o 
  -1   7  12      944.69      883.76     13.85 o 
   1   7  12      378.00      263.83      9.50 o 
   3   7  12     3186.69     2957.49     31.51 o 
   5   7  12      931.00      960.64     14.72 o 
   7   7  12      342.29      373.83     11.55 o 
   9   7  12        0.26       -4.75      4.75 o 
  11   7  12        1.17       -0.97      5.18 o 
 -12   8  12      211.23      226.83     12.52 o 
 -10   8  12      554.18      542.20     15.92 o 
  -8   8  12       32.41       34.72      7.89 o 
  -6   8  12      947.63      929.66     15.53 o 
  -4   8  12     2017.33     1776.54     22.88 o 
  -2   8  12       53.87      105.08      6.30 o 
   0   8  12      160.15      195.09     10.78 o 
   2   8  12      686.58      636.73     13.17 o 
   4   8  12     1996.46     2012.19     28.75 o 
   6   8  12      202.92      225.72     10.17 o 
   8   8  12      409.81      440.48     15.01 o 
  10   8  12      212.09      236.82     14.62 o 
  12   8  12      445.73      433.60     17.44 o 
 -13   9  12        2.42        0.70     10.87 o 
 -11   9  12       95.40       86.15     10.47 o 
  -9   9  12       70.22       73.94      9.04 o 
  -7   9  12       82.89       78.41      7.31 o 
  -5   9  12        0.34        3.22      5.07 o 
  -3   9  12      826.53      781.66     14.77 o 
  -1   9  12      572.94      553.25     13.14 o 
   1   9  12       38.22       26.82      5.14 o 
   3   9  12      499.47      571.34     12.94 o 
   5   9  12      463.47      514.82     14.81 o 
   7   9  12       34.37       38.39      7.47 o 
   9   9  12      277.63      243.31     12.52 o 
  11   9  12      303.67      255.88     13.53 o 
 -12  10  12       39.97       29.20      9.08 o 
 -10  10  12      540.31      560.59     19.01 o 
  -8  10  12      141.49      146.63      9.97 o 
  -6  10  12      810.19      848.86     18.93 o 
  -4  10  12      320.37      326.07     12.22 o 
  -2  10  12     1556.26     1513.51     22.55 o 
   0  10  12     3172.44     3047.49     36.21 o 
   2  10  12      816.23      717.44     15.81 o 
   4  10  12      939.31      912.01     18.50 o 
   6  10  12     1592.60     1657.58     27.48 o 
   8  10  12     1310.06     1387.82     26.66 o 
  10  10  12      265.43      264.39     13.49 o 
  12  10  12      478.10      463.85     18.15 o 
 -11  11  12        1.09        0.82      7.83 o 
  -9  11  12      841.12      904.95     22.35 o 
  -7  11  12       12.70       -0.31      5.90 o 
  -5  11  12     1322.40     1293.35     22.04 o 
  -3  11  12     3121.57     3140.07     36.01 o 
  -1  11  12       87.23       93.28      7.36 o 
   1  11  12      294.03      258.25     13.99 o 
   3  11  12     4293.87     4164.34     48.98 o 
   5  11  12      128.57      138.17      9.55 o 
   7  11  12     2156.11     2193.62     32.20 o 
   9  11  12       21.27       24.44      7.21 o 
  11  11  12        4.71       -1.50      6.92 o 
 -12  12  12      596.02      717.84     22.84 o 
 -10  12  12     1918.27     1957.43     34.48 o 
  -8  12  12       71.47       74.04      7.96 o 
  -6  12  12      389.89      380.04     17.76 o 
  -4  12  12     4085.39     4186.90     48.64 o 
  -2  12  12      312.43      318.31     14.12 o 
   0  12  12       55.24       49.89      8.21 o 
   2  12  12     7728.53     7474.03    102.80 o 
   4  12  12       93.66       75.72     11.76 o 
   6  12  12     1284.75     1273.86     25.07 o 
   8  12  12      877.69      901.15     22.75 o 
  10  12  12      105.62       94.78     10.43 o 
 -11  13  12       17.99       17.60      8.79 o 
  -9  13  12     2218.74     2273.16     37.03 o 
  -7  13  12      298.37      294.13     13.08 o 
  -5  13  12     1178.64     1137.38     22.74 o 
  -3  13  12      450.30      454.88     15.24 o 
  -1  13  12      872.89      910.72     34.84 o 
   1  13  12     2198.09     2196.38     37.19 o 
   3  13  12      150.05      148.19     12.16 o 
   5  13  12        2.23        0.45      6.60 o 
   7  13  12     4843.52     4854.63     54.19 o 
   9  13  12       75.81       72.71      8.98 o 
 -10  14  12     1543.18     1600.89     31.53 o 
  -8  14  12      351.88      351.24     14.61 o 
  -6  14  12       56.62       46.33      7.84 o 
  -4  14  12     2964.08     2998.68     45.29 o 
  -2  14  12      253.71      262.29     12.91 o 
   0  14  12      120.82      131.46     11.33 o 
   2  14  12     2168.57     2128.91     37.44 o 
   4  14  12      737.47      682.75     21.41 o 
   6  14  12      805.20      818.39     24.13 o 
   8  14  12     1040.27     1037.73     23.02 o 
  10  14  12      209.52      204.93     13.89 o 
  -9  15  12     3936.89     3975.44     56.98 o 
  -7  15  12       13.59        8.33      6.48 o 
  -5  15  12       27.08       34.90      8.23 o 
  -3  15  12     1009.35     1070.48     25.34 o 
  -1  15  12      122.80      139.31     10.40 o 
   1  15  12     2615.75     2513.36     41.63 o 
   3  15  12      234.43      264.16     15.85 o 
   5  15  12      131.45      137.27     13.02 o 
   7  15  12     1173.91     1170.95     33.21 o 
   9  15  12       69.06       42.57     10.67 o 
  -8  16  12        4.52        6.54      7.13 o 
  -6  16  12        2.65        5.86      6.51 o 
  -4  16  12     4619.77     4764.51     62.77 o 
  -2  16  12     2976.04     2976.06     41.30 o 
   0  16  12      543.56      529.60     17.10 o 
   2  16  12     2221.00     2283.75     40.24 o 
   4  16  12      238.99      223.45     15.17 o 
   6  16  12     2791.44     2861.75     48.28 o 
   8  16  12      426.18      449.74     32.72 o 
  -9  17  12     1929.98     2032.94     33.28 o 
  -7  17  12       20.80       -4.94      6.33 o 
  -5  17  12     1189.45     1177.66     25.84 o 
  -3  17  12     2252.05     2240.38     39.16 o 
  -1  17  12      414.73      399.71     16.68 o 
   1  17  12     4089.78     4172.77     58.94 o 
   3  17  12      344.08      337.81     18.48 o 
   5  17  12      674.08      760.54     24.63 o 
   7  17  12     2483.49     2448.02     45.60 o 
  -8  18  12      950.39      961.65     25.12 o 
  -6  18  12      901.36      978.00     24.31 o 
  -4  18  12      885.64      904.40     29.97 o 
  -2  18  12     1543.94     1435.93     30.93 o 
   0  18  12      766.55      839.28     21.68 o 
   2  18  12     5194.35     5045.77     85.38 o 
   4  18  12      640.74      620.86     23.19 o 
   6  18  12     1191.27     1201.66     31.35 o 
  -7  19  12        3.54       13.99      8.31 o 
  -5  19  12     1675.93     1621.62     37.95 o 
  -3  19  12      333.88      330.01     17.57 o 
  -1  19  12      122.83      107.61     10.63 o 
   1  19  12     3242.21     3154.46     50.85 o 
   3  19  12        3.29       -4.85      8.52 o 
   5  19  12     1663.63     1736.68     37.78 o 
  -4  20  12       61.95       51.14     12.66 o 
  -2  20  12      804.91      726.21     36.57 o 
   0  20  12        2.23       -2.16      7.04 o 
   2  20  12      146.05      153.10     14.32 o 
   4  20  12     1308.50     1324.75     36.22 o 
  -3  21  12       16.09        4.83      8.51 o 
  -1  21  12      418.52      448.68     19.95 o 
   1  21  12      162.31      163.97     19.19 o 
 -13   1  13      191.95      167.13     16.47 o 
 -11   1  13      260.57      244.98     16.84 o 
  -9   1  13       50.38       75.89      7.30 o 
  -7   1  13      330.81      339.91     10.98 o 
  -5   1  13     1631.54     1603.54     16.51 o 
  -3   1  13      219.72      216.26      6.92 o 
  -1   1  13      400.35      423.72      8.94 o 
   1   1  13     1820.75     1890.97     18.93 o 
   3   1  13      632.72      602.95     10.95 o 
   5   1  13       16.66       14.47      3.92 o 
   7   1  13      627.94      672.14     12.19 o 
   9   1  13       37.06       34.75      6.56 o 
  11   1  13      447.71      508.50     18.26 o 
  13   1  13      215.52      171.02     14.73 o 
 -14   2  13      205.29      211.60     18.32 o 
 -12   2  13      264.04      273.77     18.15 o 
 -10   2  13      782.39      802.18     16.18 o 
  -8   2  13       53.51       31.07      6.29 o 
  -6   2  13     1664.38     1667.02     20.49 o 
  -4   2  13     7524.21     7591.91     51.55 o 
  -2   2  13     2139.00     2008.38     19.45 o 
   0   2  13        1.75        1.82      3.48 o 
   2   2  13        1.20        4.70      3.61 o 
   4   2  13     3855.50     3882.19     32.61 o 
   6   2  13      564.35      583.85     12.71 o 
   8   2  13       29.67       17.77      5.79 o 
  10   2  13      300.79      309.45     12.43 o 
  12   2  13      100.96       99.58     10.00 o 
 -13   3  13       61.40       60.74     13.30 o 
 -11   3  13     1823.79     1944.22     30.44 o 
  -9   3  13     1042.09     1059.42     19.66 o 
  -7   3  13      309.61      322.91     14.60 o 
  -5   3  13     1141.36     1130.66     16.35 o 
  -3   3  13     3026.28     3005.35     25.17 o 
  -1   3  13     1535.10     1360.38     15.29 o 
   1   3  13      780.28      697.18     10.88 o 
   3   3  13      209.80      188.54      6.65 o 
   5   3  13      771.03      775.59     17.05 o 
   7   3  13      949.52      960.94     16.24 o 
   9   3  13      801.76      812.50     15.68 o 
  11   3  13        6.22       -1.23      6.66 o 
  13   3  13     1993.31     1965.26     37.71 o 
 -12   4  13      374.63      437.34     18.38 o 
 -10   4  13     1599.13     1706.67     24.69 o 
  -8   4  13      490.09      508.90     17.12 o 
  -6   4  13     1606.72     1669.02     21.98 o 
  -4   4  13     1799.15     1796.15     19.74 o 
  -2   4  13       80.86       87.69      5.61 o 
   0   4  13      669.96      564.80      9.58 o 
   2   4  13     1827.83     1922.46     21.50 o 
   4   4  13        2.13       -0.92      4.13 o 
   6   4  13      875.76      860.60     15.97 o 
   8   4  13      848.40      901.66     15.02 o 
  10   4  13      222.26      230.94      9.91 o 
  12   4  13      316.19      311.81     15.73 o 
 -13   5  13      378.16      392.73     16.74 o 
 -11   5  13       39.94       35.15     10.37 o 
  -9   5  13     3171.15     3314.20     49.83 o 
  -7   5  13      108.17      105.10      7.88 o 
  -5   5  13     1800.96     1818.39     24.20 o 
  -3   5  13       39.18       13.72      4.14 o 
  -1   5  13     1450.36     1308.75     15.94 o 
   1   5  13     8022.71     7785.16     55.58 o 
   3   5  13      679.22      650.11     16.32 o 
   5   5  13      691.86      697.78     12.78 o 
   7   5  13     5780.20     5767.24     46.18 o 
   9   5  13      168.30      164.61      8.88 o 
  11   5  13       12.55        6.26      5.64 o 
 -12   6  13        1.53        0.25      6.64 o 
 -10   6  13     7366.75     7614.18     67.10 o 
  -8   6  13      221.12      223.24     12.29 o 
  -6   6  13     1985.15     1876.61     23.57 o 
  -4   6  13     5525.11     5281.32     57.13 o 
  -2   6  13     2645.63     2400.28     22.98 o 
   0   6  13     4410.69     4039.55     38.70 o 
   2   6  13     4839.76     5162.21     46.89 o 
   4   6  13      452.90      482.58     10.83 o 
   6   6  13     2211.71     2216.81     26.77 o 
   8   6  13      728.53      730.76     14.70 o 
  10   6  13       71.71       73.32      7.30 o 
  12   6  13     1309.36     1314.75     26.81 o 
 -13   7  13       89.86       83.41     10.87 o 
 -11   7  13      798.75      848.90     19.63 o 
  -9   7  13     3131.40     3150.81     38.39 o 
  -7   7  13        3.92        0.80      4.90 o 
  -5   7  13      245.94      331.30     13.83 o 
  -3   7  13     4203.96     4098.56     37.05 o 
  -1   7  13      143.58      202.03      9.37 o 
   1   7  13     4864.22     5122.32     46.54 o 
   3   7  13     1077.68      985.02     17.02 o 
   5   7  13     1832.74     1829.79     24.73 o 
   7   7  13     5123.96     5274.54     49.11 o 
   9   7  13       35.46       29.15      5.84 o 
  11   7  13     1195.77     1232.14     19.59 o 
 -12   8  13       33.24       29.00      9.00 o 
 -10   8  13     4767.40     4882.52     52.67 o 
  -8   8  13       45.89       45.12     11.02 o 
  -6   8  13        6.97        7.42      5.69 o 
  -4   8  13    10169.86     9758.98     77.73 o 
  -2   8  13     1320.31     1227.89     20.41 o 
   0   8  13      265.23      302.98     11.18 o 
   2   8  13     3076.77     3046.25     32.72 o 
   4   8  13      205.99      198.66      9.44 o 
   6   8  13    17216.13    17025.77    128.31 o 
   8   8  13        5.25        4.42      5.66 o 
  10   8  13       63.38       64.23      8.80 o 
  12   8  13     3211.82     3460.12     41.92 o 
 -11   9  13     1177.66     1240.43     27.48 o 
  -9   9  13     4347.02     4308.43     54.16 o 
  -7   9  13      297.69      300.92     13.97 o 
  -5   9  13     7250.54     6986.32     65.73 o 
  -3   9  13       36.86       68.99      9.59 o 
  -1   9  13     2198.02     2239.24     28.29 o 
   1   9  13     9903.27     9818.47     92.99 o 
   3   9  13     2164.01     2108.32     26.46 o 
   5   9  13      282.38      262.67     12.40 o 
   7   9  13      465.68      505.22     17.45 o 
   9   9  13      887.01      858.48     20.33 o 
  11   9  13      711.23      695.90     18.53 o 
 -12  10  13       49.71       44.39     10.17 o 
 -10  10  13     2544.41     2545.45     40.16 o 
  -8  10  13     1365.30     1214.50     28.95 o 
  -6  10  13      396.91      488.44     14.78 o 
  -4  10  13     1143.59     1272.17     31.54 o 
  -2  10  13      816.42      692.95     15.90 o 
   0  10  13      946.78      987.41     20.31 o 
   2  10  13     2941.56     2770.57     41.11 o 
   4  10  13        6.84       -0.57      5.47 o 
   6  10  13     9505.11     9535.12     91.64 o 
   8  10  13      363.76      406.81     15.56 o 
  10  10  13        1.87        6.71      6.82 o 
 -11  11  13      821.97      753.18     22.98 o 
  -9  11  13      874.70      942.58     23.37 o 
  -7  11  13       45.27       72.72      8.26 o 
  -5  11  13     4657.59     4394.65     51.28 o 
  -3  11  13       58.12       95.45      9.70 o 
  -1  11  13       27.79       13.33      5.84 o 
   1  11  13     1454.71     1423.82     25.27 o 
   3  11  13     1626.64     1733.67     31.80 o 
   5  11  13     2371.15     2382.52     36.95 o 
   7  11  13     7015.29     6908.95     69.61 o 
   9  11  13        6.73       -1.97      6.36 o 
  11  11  13      456.86      445.88     18.25 o 
 -10  12  13     1838.58     1774.25     33.31 o 
  -8  12  13     2602.90     2586.64     38.60 o 
  -6  12  13      203.11      187.43     11.71 o 
  -4  12  13     1200.81     1229.44     23.67 o 
  -2  12  13        3.73        5.34      5.02 o 
   0  12  13      358.25      338.20     16.50 o 
   2  12  13     2252.33     2128.82     37.33 o 
   4  12  13      830.83      835.91     20.43 o 
   6  12  13       61.83       87.60      9.05 o 
   8  12  13      892.31      820.64     30.51 o 
  10  12  13      269.35      270.47     17.19 o 
 -11  13  13      463.55      430.53     19.18 o 
  -9  13  13      693.13      650.45     25.01 o 
  -7  13  13      407.91      369.86     15.99 o 
  -5  13  13      296.27      328.22     14.50 o 
  -3  13  13       20.86       15.58      6.34 o 
  -1  13  13      366.97      294.11     14.20 o 
   1  13  13      223.51      201.72     13.71 o 
   3  13  13      461.50      440.76     25.38 o 
   5  13  13      282.62      259.65     13.96 o 
   7  13  13      531.47      495.81     17.45 o 
   9  13  13      413.00      458.40     17.47 o 
 -10  14  13        5.04        7.61      8.53 o 
  -8  14  13      472.26      582.13     18.78 o 
  -6  14  13       75.20       82.59      9.31 o 
  -4  14  13      151.31      149.41     10.53 o 
  -2  14  13      560.35      540.23     18.35 o 
   0  14  13      277.75      268.83     16.48 o 
   2  14  13       34.01       25.56      8.40 o 
   4  14  13      736.02      708.68     22.49 o 
   6  14  13       69.47       73.10      9.67 o 
   8  14  13     1032.09     1102.71     33.68 o 
  -9  15  13      379.40      405.99     21.57 o 
  -7  15  13       23.02       20.33      7.88 o 
  -5  15  13        0.87        2.62      6.65 o 
  -3  15  13       24.88       16.35      7.92 o 
  -1  15  13      306.55      349.74     18.34 o 
   1  15  13      452.60      468.52     19.73 o 
   3  15  13      139.24      130.04     12.57 o 
   5  15  13      312.00      327.67     18.57 o 
   7  15  13       34.97       30.67      9.16 o 
  -8  16  13       27.27        7.44      7.84 o 
  -6  16  13      857.98      865.24     21.74 o 
  -4  16  13      237.81      296.74     16.71 o 
  -2  16  13       97.39      119.90     16.84 o 
   0  16  13       21.81       21.16     10.46 o 
   2  16  13       99.92      106.25     16.09 o 
   4  16  13     2082.55     1987.94     42.53 o 
   6  16  13      664.84      664.43     20.83 o 
   8  16  13      312.25      398.32     18.83 o 
  -7  17  13      376.40      443.98     19.72 o 
  -5  17  13       64.33       61.78     10.38 o 
  -3  17  13     1048.35     1027.29     26.44 o 
  -1  17  13     1060.96     1009.24     23.76 o 
   1  17  13      242.09      267.77     16.62 o 
   3  17  13       11.77       13.97      8.81 o 
   5  17  13     1056.74     1076.71     39.00 o 
   7  17  13       12.65       14.42      9.09 o 
  -6  18  13       33.13       27.84      9.41 o 
  -4  18  13     1008.57     1056.31     27.56 o 
  -2  18  13      100.38      122.00     12.35 o 
   0  18  13      919.13      920.83     26.21 o 
   2  18  13       31.06       19.47      9.40 o 
   4  18  13      180.49      144.89     15.07 o 
   6  18  13     1388.99     1378.25     34.24 o 
  -5  19  13       89.98       60.97     10.94 o 
  -3  19  13       38.24       45.53     13.88 o 
  -1  19  13      330.26      346.88     25.09 o 
   1  19  13      803.06      818.89     26.78 o 
   3  19  13       83.22       89.47     12.31 o 
   5  19  13      103.60       87.86     29.34 o 
  -4  20  13     1753.64     1869.46     44.39 o 
  -2  20  13      450.88      422.28     20.49 o 
   0  20  13      800.09      828.85     36.91 o 
   2  20  13      638.59      609.43     45.03 o 
 -12   0  14        9.77       10.14     15.39 o 
 -10   0  14     5088.89     4918.55     98.51 o 
  -8   0  14       34.16       30.84     11.04 o 
  -6   0  14    36785.04    36030.67    347.56 o 
  -4   0  14      101.25       87.22      7.50 o 
  -2   0  14     5851.94     5771.99     62.11 o 
   0   0  14     6418.21     6570.07     69.11 o 
   2   0  14     4522.40     4760.91     64.47 o 
   4   0  14      199.07      193.83     10.74 o 
   6   0  14     9300.90     9460.03     95.38 o 
   8   0  14      148.94      136.26     16.86 o 
  10   0  14     3053.18     3115.94     92.45 o 
  12   0  14     4248.57     4076.11     86.99 o 
 -13   1  14       17.92        3.40     11.93 o 
 -11   1  14     2357.38     2294.24     48.09 o 
  -9   1  14     2235.05     2173.62     36.64 o 
  -7   1  14      348.78      349.00     11.55 o 
  -5   1  14    15060.79    14948.19     93.25 o 
  -3   1  14     2993.47     2985.81     26.02 o 
  -1   1  14        3.04       -3.70      3.70 o 
   1   1  14     2384.57     2283.72     22.84 o 
   3   1  14     3051.02     3274.87     29.44 o 
   5   1  14      209.43      208.67      9.43 o 
   7   1  14    10589.03    10570.32     84.61 o 
   9   1  14      101.13      110.37     10.50 o 
  11   1  14     2344.96     2207.60     36.10 o 
 -12   2  14       30.42       18.35     11.63 o 
 -10   2  14     3798.25     3944.80     62.80 o 
  -8   2  14       62.88       35.86      7.02 o 
  -6   2  14      947.55      966.53     16.94 o 
  -4   2  14     3186.53     3155.70     26.91 o 
  -2   2  14       46.82       45.88      4.69 o 
   0   2  14     7169.59     7059.44     49.29 o 
   2   2  14     1506.22     1415.05     17.07 o 
   4   2  14     1450.27     1436.53     21.45 o 
   6   2  14     5042.52     5183.33     54.89 o 
   8   2  14     1719.04     1710.15     25.04 o 
  10   2  14       13.15        7.43      7.63 o 
  12   2  14      657.69      683.88     20.70 o 
 -13   3  14      258.48      196.05     17.56 o 
 -11   3  14      330.90      303.18     15.44 o 
  -9   3  14     1860.36     1994.57     28.13 o 
  -7   3  14      766.32      709.69     15.76 o 
  -5   3  14     1829.19     1814.19     28.71 o 
  -3   3  14       77.81       71.36      4.88 o 
  -1   3  14     3347.49     3427.22     28.52 o 
   1   3  14     2331.15     2591.29     23.51 o 
   3   3  14     1201.80     1212.38     16.37 o 
   5   3  14     2302.82     2366.28     28.07 o 
   7   3  14     1460.62     1510.92     21.37 o 
   9   3  14     1851.56     1844.49     23.98 o 
  11   3  14     1652.55     1704.97     28.08 o 
 -12   4  14      416.41      475.55     17.77 o 
 -10   4  14      359.12      375.82     17.33 o 
  -8   4  14      447.03      405.15     13.62 o 
  -6   4  14        3.90        3.53      5.08 o 
  -4   4  14     5466.11     5546.40     45.97 o 
  -2   4  14       36.23       38.10      4.84 o 
   0   4  14      335.32      334.03      8.29 o 
   2   4  14      333.82      323.90      8.50 o 
   4   4  14        7.25        5.40      4.90 o 
   6   4  14     1436.70     1458.49     21.86 o 
   8   4  14      602.78      641.79     13.23 o 
  10   4  14        1.56       -5.85      5.85 o 
  12   4  14      386.07      411.66     18.07 o 
 -13   5  14       44.48       44.10     11.79 o 
 -11   5  14       35.29       30.65      7.18 o 
  -9   5  14     2194.61     2358.47     31.55 o 
  -7   5  14       89.69       87.04      7.83 o 
  -5   5  14     2553.28     2627.09     29.31 o 
  -3   5  14        9.81       18.50      4.70 o 
  -1   5  14     1533.66     1553.05     18.10 o 
   1   5  14     1457.01     1569.23     19.09 o 
   3   5  14       20.55        9.06      4.59 o 
   5   5  14      815.54      828.77     14.29 o 
   7   5  14     2382.91     2444.52     26.01 o 
   9   5  14       85.61       84.14      7.47 o 
  11   5  14        7.83       -0.62      6.56 o 
 -12   6  14       48.47       44.59      8.73 o 
 -10   6  14      597.60      643.29     18.93 o 
  -8   6  14      110.13       89.23      8.12 o 
  -6   6  14      659.13      625.37     13.73 o 
  -4   6  14     1189.52     1183.14     17.89 o 
  -2   6  14       60.70       46.51      5.05 o 
   0   6  14     2760.67     2570.17     29.18 o 
   2   6  14     5557.65     5246.33     48.52 o 
   4   6  14     1051.25     1038.89     16.13 o 
   6   6  14     3648.48     3726.31     38.43 o 
   8   6  14       67.34       47.53      6.35 o 
  10   6  14        2.67       -2.67      5.79 o 
 -11   7  14        4.22        2.75      7.24 o 
  -9   7  14       34.76       34.44      7.34 o 
  -7   7  14     1097.79     1067.77     19.11 o 
  -5   7  14      150.59      176.68      8.41 o 
  -3   7  14       19.13       14.26      5.24 o 
  -1   7  14       10.95       11.41      6.00 o 
   1   7  14      101.58      121.21      7.80 o 
   3   7  14      204.58      169.27      9.06 o 
   5   7  14       55.43       49.75      7.30 o 
   7   7  14      145.91      134.66      9.65 o 
   9   7  14      708.11      691.42     17.91 o 
  11   7  14       11.68        8.98      6.60 o 
 -12   8  14       13.16       19.97      9.48 o 
 -10   8  14      217.98      214.55     15.11 o 
  -8   8  14      782.08      767.82     22.12 o 
  -6   8  14        8.07        5.06      6.64 o 
  -4   8  14     1054.64     1016.58     24.59 o 
  -2   8  14      314.46      371.62     12.41 o 
   0   8  14       77.00       65.59      7.12 o 
   2   8  14      693.42      696.47     14.99 o 
   4   8  14     1356.17     1339.67     21.20 o 
   6   8  14      185.09      149.23     10.08 o 
   8   8  14       16.81        9.40      6.12 o 
  10   8  14       66.75       49.97      7.91 o 
 -11   9  14       13.84       11.98      8.68 o 
  -9   9  14      207.31      188.62     21.20 o 
  -7   9  14     1371.40     1287.04     25.34 o 
  -5   9  14      328.33      379.46     14.04 o 
  -3   9  14       91.51       56.70      6.95 o 
  -1   9  14      276.34      244.71     10.80 o 
   1   9  14       13.66       15.02      5.74 o 
   3   9  14       68.38       67.27      7.07 o 
   5   9  14     2168.51     2080.54     27.92 o 
   7   9  14     2293.41     2367.58     37.37 o 
   9   9  14      492.31      458.67     17.07 o 
  11   9  14      203.82      168.75     11.62 o 
 -10  10  14      493.68      581.36     22.11 o 
  -8  10  14       92.84       90.33     13.27 o 
  -6  10  14      233.53      197.29     11.09 o 
  -4  10  14     1078.35     1075.65     22.19 o 
  -2  10  14      780.09      729.32     17.92 o 
   0  10  14      337.17      349.70     14.48 o 
   2  10  14     3360.11     3317.96     38.60 o 
   4  10  14        1.10        2.28      5.96 o 
   6  10  14      391.19      401.91     15.70 o 
   8  10  14      156.81      172.19     13.12 o 
  10  10  14       23.77       16.33      7.90 o 
 -11  11  14       74.11       96.87     11.94 o 
  -9  11  14      432.07      453.89     20.11 o 
  -7  11  14       48.96       62.89      9.07 o 
  -5  11  14     1424.72     1398.32     26.10 o 
  -3  11  14       20.72       21.95      6.51 o 
  -1  11  14       15.12       21.46     10.24 o 
   1  11  14     2362.07     2267.07     30.33 o 
   3  11  14      172.73      137.40     10.76 o 
   5  11  14      101.83      100.01      9.70 o 
   7  11  14     1803.78     1792.38     61.52 o 
   9  11  14       48.86       57.05      9.05 o 
 -10  12  14      600.18      578.28     22.47 o 
  -8  12  14      121.44      131.72     15.33 o 
  -6  12  14       84.67       62.95     10.42 o 
  -4  12  14     4995.52     4883.72     75.34 o 
  -2  12  14        0.62        7.94      6.31 o 
   0  12  14      603.23      609.11     19.97 o 
   2  12  14      559.85      552.49     32.03 o 
   4  12  14      320.69      300.45     15.93 o 
   6  12  14     2704.57     2847.10     42.08 o 
   8  12  14       21.01        3.57      8.57 o 
  -9  13  14     4183.02     4506.25     75.52 o 
  -7  13  14      456.87      520.80     18.33 o 
  -5  13  14     3402.08     3424.91     45.19 o 
  -3  13  14       23.66       29.85      7.41 o 
  -1  13  14      207.75      169.73     13.01 o 
   1  13  14     5171.36     5137.73     66.94 o 
   3  13  14      178.20      148.72     11.29 o 
   5  13  14     1383.12     1348.36     37.55 o 
   7  13  14      915.64      922.67     23.86 o 
   9  13  14       16.45       18.49      7.92 o 
  -8  14  14      811.04      790.31     23.84 o 
  -6  14  14      842.45      850.45     25.73 o 
  -4  14  14     1758.51     1797.97     30.62 o 
  -2  14  14      556.34      537.24     17.64 o 
   0  14  14      537.91      559.81     20.20 o 
   2  14  14      409.70      418.43     19.84 o 
   4  14  14      842.75      901.62     26.13 o 
   6  14  14     2396.23     2363.13     45.55 o 
   8  14  14        1.55        2.25     12.98 o 
  -9  15  14      135.39      126.67     15.09 o 
  -7  15  14       12.79       18.81      8.15 o 
  -5  15  14     2345.08     2366.66     41.91 o 
  -3  15  14      390.20      374.41     18.53 o 
  -1  15  14        1.86       -4.70      7.55 o 
   1  15  14     1071.76     1078.78     27.51 o 
   3  15  14      499.17      545.59     21.97 o 
   5  15  14        3.20       -3.26      7.53 o 
   7  15  14     1016.91     1088.47     41.62 o 
  -8  16  14       46.69       33.03     11.17 o 
  -6  16  14      605.27      645.27     20.15 o 
  -4  16  14     1639.21     1610.49     34.00 o 
  -2  16  14       37.65       39.47     10.81 o 
   0  16  14     1974.58     2054.98     58.09 o 
   2  16  14      180.49      189.85     15.17 o 
   4  16  14        5.65       -8.15      8.15 o 
   6  16  14     2010.86     2054.78     40.46 o 
  -7  17  14      118.37      123.16     11.86 o 
  -5  17  14     1373.28     1349.83     42.56 o 
  -3  17  14     1226.24     1376.41     38.39 o 
  -1  17  14      903.83      918.36     25.97 o 
   1  17  14      661.89      666.47     23.34 o 
   3  17  14       97.75      124.03     13.42 o 
   5  17  14     2534.94     2570.76     47.55 o 
  -6  18  14     1901.62     2093.69     47.84 o 
  -4  18  14      925.97      925.31     27.47 o 
  -2  18  14       56.40       42.24     10.08 o 
   0  18  14     1558.21     1502.28     33.96 o 
   2  18  14      779.56      732.02     24.74 o 
   4  18  14      731.28      849.59     27.19 o 
  -3  19  14     1881.45     1841.03     52.48 o 
  -1  19  14      386.01      389.78     23.14 o 
   1  19  14     2536.73     2543.94     47.84 o 
   3  19  14      381.18      377.34     25.65 o 
 -11   1  15        0.62        5.03     12.09 o 
  -9   1  15      147.96      124.32     13.14 o 
  -7   1  15     3122.23     3062.52     42.09 o 
  -5   1  15      250.98      252.86      8.63 o 
  -3   1  15     2548.73     2501.46     24.65 o 
  -1   1  15       88.86      110.43      6.33 o 
   1   1  15     1402.08     1437.30     17.81 o 
   3   1  15      138.65      129.00      6.73 o 
   5   1  15      573.95      566.88     12.24 o 
   7   1  15      217.30      215.86     10.87 o 
   9   1  15      105.59      106.84     10.77 o 
  11   1  15       51.01       83.06     10.76 o 
 -12   2  15       38.86       61.05     12.82 o 
 -10   2  15     1529.87     1486.38     34.36 o 
  -8   2  15        9.18       17.40      6.42 o 
  -6   2  15      103.90      112.72      8.42 o 
  -4   2  15      329.36      367.52      9.28 o 
  -2   2  15     1204.50     1153.92     14.92 o 
   0   2  15     3912.33     3849.65     33.06 o 
   2   2  15        1.90       -3.85      3.85 o 
   4   2  15       67.27       57.55      6.60 o 
   6   2  15       31.33       40.84      6.67 o 
   8   2  15     1155.86     1173.10     21.47 o 
  10   2  15        0.31        0.84      7.81 o 
 -11   3  15       14.68       -2.20     10.59 o 
  -9   3  15        7.13       -5.23      6.10 o 
  -7   3  15     1408.51     1414.65     22.88 o 
  -5   3  15        9.16       13.76      5.64 o 
  -3   3  15      114.69      123.56      6.87 o 
  -1   3  15       43.56       54.22      4.94 o 
   1   3  15      736.48      797.40     12.78 o 
   3   3  15       59.92       59.04      8.14 o 
   5   3  15       32.61       20.19      5.87 o 
   7   3  15     1260.59     1290.56     20.97 o 
   9   3  15       31.18       23.09      6.57 o 
  11   3  15      443.03      459.11     20.69 o 
 -12   4  15      289.50      319.60     20.24 o 
 -10   4  15     1731.43     1761.21     27.44 o 
  -8   4  15      243.21      247.39     11.64 o 
  -6   4  15     1107.26     1145.23     20.19 o 
  -4   4  15     2998.35     3001.23     30.30 o 
  -2   4  15       65.75       57.23      5.91 o 
   0   4  15     1417.95     1420.79     16.83 o 
   2   4  15        1.68        2.83      4.11 o 
   4   4  15      514.15      524.17     13.04 o 
   6   4  15     1886.74     1842.60     25.17 o 
   8   4  15       17.90        3.48      5.12 o 
  10   4  15        1.26       -5.43      6.82 o 
 -11   5  15     2300.26     2380.97     33.42 o 
  -9   5  15        2.55       -6.36      6.36 o 
  -7   5  15      271.43      257.37     11.57 o 
  -5   5  15     4194.14     4074.74     40.10 o 
  -3   5  15      740.05      724.27     13.44 o 
  -1   5  15      413.23      402.38     10.06 o 
   1   5  15     2013.72     2119.09     26.76 o 
   3   5  15       63.07       70.56      6.58 o 
   5   5  15      727.75      752.47     14.00 o 
   7   5  15     1434.70     1504.77     19.94 o 
   9   5  15      614.93      605.53     15.53 o 
  11   5  15     2532.57     2696.95     54.87 o 
 -12   6  15      389.59      427.20     15.99 o 
 -10   6  15      602.53      584.64     17.11 o 
  -8   6  15      274.55      287.99     12.37 o 
  -6   6  15     2586.62     2669.15     30.72 o 
  -4   6  15     1808.98     1746.95     22.95 o 
  -2   6  15       98.08       83.28      7.13 o 
   0   6  15     1554.52     1510.08     21.91 o 
   2   6  15      374.68      376.27     12.27 o 
   4   6  15     2858.88     2799.67     35.35 o 
   6   6  15     1011.72     1110.83     19.02 o 
   8   6  15       10.75        6.77      5.74 o 
  10   6  15     1374.92     1437.68     22.46 o 
 -11   7  15     3005.98     3201.08     40.16 o 
  -9   7  15      614.93      661.89     16.81 o 
  -7   7  15      120.15      105.43      8.38 o 
  -5   7  15     6567.87     6549.40     63.32 o 
  -3   7  15      810.07      743.50     15.32 o 
  -1   7  15     1289.05     1316.76     21.87 o 
   1   7  15     8355.36     8186.12     69.19 o 
   3   7  15     5701.18     5555.50     61.22 o 
   5   7  15     2890.85     2911.16     42.30 o 
   7   7  15     3263.39     3278.11     41.26 o 
   9   7  15       97.91       80.58      8.63 o 
  11   7  15      245.45      271.59     27.28 o 
 -10   8  15     1165.96     1136.45     28.64 o 
  -8   8  15       86.35       80.40     10.94 o 
  -6   8  15     2972.52     2966.00     36.92 o 
  -4   8  15     2052.58     2064.16     48.31 o 
  -2   8  15       16.49       10.87      5.62 o 
   0   8  15     8164.97     8059.45     72.92 o 
   2   8  15      159.45      151.82      9.07 o 
   4   8  15        2.38        1.24      5.53 o 
   6   8  15     5103.96     5117.26     54.81 o 
   8   8  15       31.76       29.26      7.18 o 
  10   8  15      986.92      925.97     24.33 o 
 -11   9  15      480.92      404.30     20.44 o 
  -9   9  15      585.53      599.15     22.08 o 
  -7   9  15       67.25       39.45      9.47 o 
  -5   9  15     9206.74     9027.34     97.51 o 
  -3   9  15      263.29      215.32     10.80 o 
  -1   9  15       99.94      113.73      8.64 o 
   1   9  15      937.15      934.97     18.98 o 
   3   9  15        1.90        1.72      5.82 o 
   5   9  15     2294.68     2394.07     49.06 o 
   7   9  15      103.59      106.64      9.60 o 
   9   9  15     1154.81     1086.60     21.82 o 
 -10  10  15      769.50      728.70     31.30 o 
  -8  10  15        5.68       -5.76      9.47 o 
  -6  10  15     3905.83     3847.92     53.54 o 
  -4  10  15     3464.66     3465.74     46.95 o 
  -2  10  15      308.59      266.45     11.91 o 
   0  10  15     1247.22     1326.49     22.70 o 
   2  10  15     1112.24     1195.17     24.15 o 
   4  10  15      537.27      505.14     20.59 o 
   6  10  15     4137.48     4063.16     53.08 o 
   8  10  15      333.74      344.59     15.70 o 
  10  10  15      934.02      950.43     64.96 o 
  -9  11  15     2594.10     2603.51     44.96 o 
  -7  11  15        7.23       -4.24      7.95 o 
  -5  11  15     4616.34     4593.49     55.13 o 
  -3  11  15      656.78      725.99     20.80 o 
  -1  11  15     1870.78     1895.50     30.88 o 
   1  11  15     3215.43     3253.40     39.03 o 
   3  11  15      217.01      221.56     13.30 o 
   5  11  15     1239.95     1196.84     26.07 o 
   7  11  15     1824.48     1835.70     33.84 o 
   9  11  15       29.80       29.11      8.53 o 
 -10  12  15       60.42       58.20     12.32 o 
  -8  12  15      211.31      227.61     17.43 o 
  -6  12  15      842.54      869.73     21.91 o 
  -4  12  15     1159.36     1097.76     24.79 o 
  -2  12  15      150.52      147.45     10.89 o 
   0  12  15      103.83      133.08     10.54 o 
   2  12  15      267.19      254.66     14.12 o 
   4  12  15      170.46      156.15     12.02 o 
   6  12  15      999.27      977.57     24.54 o 
   8  12  15     1167.13     1238.60     28.37 o 
  -9  13  15       26.26       40.01     11.85 o 
  -7  13  15       29.59       29.21      9.51 o 
  -5  13  15     1194.67     1295.86     26.49 o 
  -3  13  15      655.70      672.45     18.92 o 
  -1  13  15      115.13      113.11     11.89 o 
   1  13  15      238.93      226.41     15.95 o 
   3  13  15       46.03       33.80      9.48 o 
   5  13  15      122.20      119.18     11.54 o 
   7  13  15      952.70      996.52     28.34 o 
  -8  14  15      136.98      102.24     17.38 o 
  -6  14  15      127.53      118.29     11.20 o 
  -4  14  15      575.58      664.42     22.14 o 
  -2  14  15      172.24      182.05     21.59 o 
   0  14  15       76.39       66.70     10.77 o 
   2  14  15        2.65        0.64      8.63 o 
   4  14  15      186.62      170.59     12.81 o 
   6  14  15      827.79      756.72     22.44 o 
  -7  15  15     1203.59     1234.48     40.36 o 
  -5  15  15       66.48       67.63      9.63 o 
  -3  15  15      343.85      330.51     18.17 o 
  -1  15  15       55.46       48.39     10.29 o 
   1  15  15     1003.09      932.15     26.86 o 
   3  15  15      944.11      937.10     27.07 o 
   5  15  15      195.25      205.14     14.32 o 
   7  15  15      102.68       67.03     20.37 o 
  -6  16  15       35.50       29.60      9.71 o 
  -4  16  15        1.22        0.90      8.23 o 
  -2  16  15      757.24      696.35     27.15 o 
   0  16  15      199.59      166.03     14.35 o 
   2  16  15        0.72       -8.13      8.13 o 
   4  16  15        1.69       -6.68      8.83 o 
   6  16  15      126.56      102.47     12.29 o 
  -5  17  15        0.35        6.86      8.71 o 
  -3  17  15       66.26       66.07     11.57 o 
  -1  17  15       83.02       76.68     22.88 o 
   1  17  15      248.53      210.58     16.18 o 
   3  17  15      337.29      313.75     19.19 o 
  -4  18  15        7.78        2.69      8.99 o 
  -2  18  15       59.69       62.16     17.82 o 
   0  18  15      866.10      838.11     32.82 o 
   2  18  15       57.18       37.70     10.88 o 
 -12   0  16      608.26      577.94     35.36 o 
 -10   0  16     1236.60     1252.86     61.35 o 
  -8   0  16       51.50       26.03     14.49 o 
  -6   0  16     1221.11     1160.71     29.36 o 
  -4   0  16     3448.44     3492.08     44.66 o 
  -2   0  16     1317.35     1261.19     23.89 o 
   0   0  16     8882.85     9002.00     91.62 o 
   2   0  16      615.92      618.25     17.23 o 
   4   0  16      355.42      330.56     14.12 o 
   6   0  16     6327.51     6491.29    106.89 o 
   8   0  16      351.13      307.28     21.55 o 
  10   0  16     1729.36     1604.32     59.51 o 
 -11   1  16     3455.05     3300.05     62.71 o 
  -9   1  16        7.63       15.83      9.87 o 
  -7   1  16     1167.97     1114.01     21.40 o 
  -5   1  16     3565.32     3463.95     34.64 o 
  -3   1  16     1424.23     1364.24     18.80 o 
  -1   1  16     4702.55     4689.13     38.99 o 
   1   1  16     1383.42     1460.28     18.53 o 
   3   1  16      174.11      163.61      7.71 o 
   5   1  16     1881.59     1852.72     29.58 o 
   7   1  16     1294.77     1328.27     23.38 o 
   9   1  16       44.58       46.12     10.12 o 
  11   1  16     5073.02     5190.27     68.16 o 
 -12   2  16      425.05      378.27     22.07 o 
 -10   2  16     1295.56     1313.76     33.17 o 
  -8   2  16       48.01       31.41      8.27 o 
  -6   2  16     4963.70     4840.73     53.14 o 
  -4   2  16       10.17       11.78      5.30 o 
  -2   2  16     2380.75     2295.10     23.82 o 
   0   2  16     3179.85     3352.75     30.68 o 
   2   2  16       60.89       64.94      6.09 o 
   4   2  16      443.69      453.56     18.35 o 
   6   2  16     1214.55     1248.57     20.63 o 
   8   2  16      125.41      116.45      9.43 o 
  10   2  16      687.18      678.39     18.78 o 
 -11   3  16      532.70      572.91     24.14 o 
  -9   3  16       34.82       34.82      9.49 o 
  -7   3  16      557.93      565.84     15.47 o 
  -5   3  16     6902.21     6896.89     59.91 o 
  -3   3  16      260.66      246.58      9.18 o 
  -1   3  16       11.03       14.41      4.62 o 
   1   3  16     6188.31     6065.21     49.46 o 
   3   3  16      303.46      281.41      9.62 o 
   5   3  16      181.88      189.04     12.56 o 
   7   3  16      193.15      158.74      9.62 o 
   9   3  16        1.29        1.85      6.42 o 
 -12   4  16      728.85      669.51     67.68 o 
 -10   4  16      220.06      212.09     20.99 o 
  -8   4  16     1765.31     1736.50     27.74 o 
  -6   4  16     2379.06     2359.69     30.95 o 
  -4   4  16     1226.28     1206.69     22.22 o 
  -2   4  16      278.96      282.55      9.74 o 
   0   4  16      770.71      752.32     12.63 o 
   2   4  16       81.63       75.89      6.90 o 
   4   4  16       20.11       25.58      6.04 o 
   6   4  16     1154.51     1216.66     20.64 o 
   8   4  16      184.42      192.66      9.61 o 
  10   4  16     1058.26     1123.14     22.52 o 
 -11   5  16      548.32      555.37     17.34 o 
  -9   5  16     1156.95     1230.89     23.87 o 
  -7   5  16       76.77       81.47      9.89 o 
  -5   5  16     2078.44     2221.49     27.57 o 
  -3   5  16      609.74      532.51     16.55 o 
  -1   5  16     2589.23     2630.23     29.36 o 
   1   5  16       99.63      103.81      8.19 o 
   3   5  16      523.33      530.83     11.88 o 
   5   5  16      569.51      624.03     13.22 o 
   7   5  16       85.59       69.29      7.33 o 
   9   5  16       17.28       16.30      6.82 o 
 -10   6  16       39.92       35.58      8.37 o 
  -8   6  16       85.67       85.08      8.69 o 
  -6   6  16      138.91      127.44      8.50 o 
  -4   6  16     1392.72     1344.89     20.19 o 
  -2   6  16      584.49      514.25     14.77 o 
   0   6  16     3211.91     3081.95     37.02 o 
   2   6  16      304.03      301.26     14.71 o 
   4   6  16       17.10       18.64      6.84 o 
   6   6  16      101.18       68.69      8.47 o 
   8   6  16      162.88      149.28     13.63 o 
  10   6  16     1748.92     1813.55     44.35 o 
 -11   7  16       18.02       27.11      9.54 o 
  -9   7  16       32.05       28.74      7.55 o 
  -7   7  16        9.64       20.37      8.28 o 
  -5   7  16       14.56        6.94      6.31 o 
  -3   7  16      117.35      111.24      8.68 o 
  -1   7  16      885.23      812.55     17.79 o 
   1   7  16      415.04      441.19     14.42 o 
   3   7  16     1387.90     1299.42     23.22 o 
   5   7  16      104.46      102.92      9.31 o 
   7   7  16      357.71      345.90     16.71 o 
   9   7  16     1322.23     1291.81     23.82 o 
 -10   8  16       80.39       70.46     12.76 o 
  -8   8  16       61.92       45.29      8.81 o 
  -6   8  16       64.21       59.59      8.21 o 
  -4   8  16      302.01      244.20     12.79 o 
  -2   8  16     1085.72     1021.74     20.01 o 
   0   8  16      513.12      490.89     14.82 o 
   2   8  16     1021.56     1067.03     20.85 o 
   4   8  16      374.68      363.40     20.32 o 
   6   8  16      257.59      266.28     13.32 o 
   8   8  16       71.54       84.62      9.25 o 
  -9   9  16       58.48       68.43     11.62 o 
  -7   9  16      153.01      148.58     13.96 o 
  -5   9  16       17.94       36.35      8.08 o 
  -3   9  16        9.23        1.94      6.48 o 
  -1   9  16      112.19      116.28      9.09 o 
   1   9  16        3.83        2.43      6.68 o 
   3   9  16       59.32       52.21      7.68 o 
   5   9  16      597.98      621.52     18.28 o 
   7   9  16       18.08       29.98      7.82 o 
   9   9  16       39.19       26.43      8.00 o 
 -10  10  16     1045.48     1075.99     41.21 o 
  -8  10  16      122.17       93.31     12.22 o 
  -6  10  16      838.34      824.59     23.42 o 
  -4  10  16        9.66        9.93      7.78 o 
  -2  10  16       52.78       53.49      7.49 o 
   0  10  16      563.03      534.97     15.69 o 
   2  10  16      282.85      273.85     12.84 o 
   4  10  16       87.73       81.38      9.00 o 
   6  10  16     1472.00     1383.69     29.61 o 
   8  10  16     1694.23     1538.54     28.95 o 
  -9  11  16      559.78      585.59     25.04 o 
  -7  11  16      882.19      924.84     25.24 o 
  -5  11  16     2881.33     2928.45     50.12 o 
  -3  11  16      749.11      757.78     23.30 o 
  -1  11  16      686.11      712.30     20.04 o 
   1  11  16     3724.00     3716.46     43.75 o 
   3  11  16      955.24      939.55     22.02 o 
   5  11  16      674.03      714.74     31.67 o 
   7  11  16     1247.55     1124.47     29.51 o 
  -8  12  16      265.13      260.31     21.25 o 
  -6  12  16     3523.29     3667.27     55.72 o 
  -4  12  16       16.57        5.56      8.50 o 
  -2  12  16        3.52        9.32      8.06 o 
   0  12  16     1557.99     1563.70     28.98 o 
   2  12  16      464.73      497.58     18.91 o 
   4  12  16      134.90      142.46     12.34 o 
   6  12  16      731.93      715.90     24.23 o 
   8  12  16       11.48       23.23     10.24 o 
  -7  13  16       11.84       15.42      9.56 o 
  -5  13  16     4124.93     4081.42     52.78 o 
  -3  13  16     1680.40     1700.91     34.02 o 
  -1  13  16     3313.78     3259.27     59.05 o 
   1  13  16     1186.64     1175.38     30.63 o 
   3  13  16     1026.07     1094.30     34.99 o 
   5  13  16      956.69     1000.97     25.10 o 
   7  13  16      740.98      726.83     24.80 o 
  -6  14  16     1078.72     1054.10     27.80 o 
  -4  14  16      292.53      254.17     14.53 o 
  -2  14  16      380.98      455.76     19.96 o 
   0  14  16      405.62      398.59     20.35 o 
   2  14  16        2.55       -0.71      8.54 o 
   4  14  16      288.27      323.55     16.82 o 
   6  14  16      423.78      426.45     21.65 o 
  -5  15  16     1086.55     1262.80     27.60 o 
  -3  15  16       10.30       14.31      8.57 o 
  -1  15  16       16.05       13.17      9.16 o 
   1  15  16     1061.56     1102.22     39.53 o 
   3  15  16      177.05      140.59     19.67 o 
   5  15  16     1432.27     1425.73     30.74 o 
  -4  16  16      381.55      312.19     16.21 o 
  -2  16  16       22.92        0.92     10.95 o 
   0  16  16     2972.15     3078.65     51.58 o 
   2  16  16      237.16      193.25     15.89 o 
   4  16  16      323.16      339.47     21.22 o 
  -3  17  16      392.43      444.02     25.14 o 
  -1  17  16      991.93      960.41     35.59 o 
   1  17  16     1205.43     1219.48     32.17 o 
 -11   1  17      445.66      460.52     40.83 o 
  -9   1  17      153.95      159.35     15.22 o 
  -7   1  17      321.33      282.32     13.58 o 
  -5   1  17      920.28      863.24     18.88 o 
  -3   1  17      145.52      154.43      7.66 o 
  -1   1  17       34.45       44.32      5.82 o 
   1   1  17       67.01       74.44      6.30 o 
   3   1  17       33.13       19.24      5.55 o 
   5   1  17      380.83      408.07     12.30 o 
   7   1  17      358.72      335.42     13.62 o 
   9   1  17      131.19      126.19     12.12 o 
 -10   2  17     1766.34     1757.65     46.45 o 
  -8   2  17       83.04      110.72     11.41 o 
  -6   2  17       20.70       17.66      7.09 o 
  -4   2  17       74.95       77.03      7.33 o 
  -2   2  17     1757.70     1730.51     20.49 o 
   0   2  17     1963.67     2064.69     22.96 o 
   2   2  17        9.30       13.45      5.36 o 
   4   2  17      145.85      124.72      8.65 o 
   6   2  17      490.11      508.60     16.59 o 
   8   2  17      414.36      428.50     15.19 o 
  10   2  17      493.86      500.72     17.48 o 
 -11   3  17      181.73      164.11     19.98 o 
  -9   3  17      226.73      258.70     19.69 o 
  -7   3  17      480.44      531.32     16.69 o 
  -5   3  17     2801.33     2804.07     40.40 o 
  -3   3  17      948.32      963.73     17.44 o 
  -1   3  17      112.32      118.34      8.11 o 
   1   3  17     4451.54     4490.54     40.12 o 
   3   3  17      409.23      393.93     12.78 o 
   5   3  17      451.71      477.50     13.95 o 
   7   3  17      131.28       97.54      9.40 o 
   9   3  17      494.42      479.77     18.56 o 
 -10   4  17        1.28       -9.46      9.46 o 
  -8   4  17      143.12      115.77     10.29 o 
  -6   4  17      118.49      119.04      9.32 o 
  -4   4  17     1374.05     1391.48     21.41 o 
  -2   4  17      247.64      273.88     10.75 o 
   0   4  17     1180.12     1239.24     19.52 o 
   2   4  17     2773.17     2687.93     31.10 o 
   4   4  17     2116.11     2193.70     33.58 o 
   6   4  17       15.98       11.15      6.49 o 
   8   4  17       37.42       33.47      7.26 o 
  -9   5  17        3.63       -5.24      6.92 o 
  -7   5  17      246.74      187.44     10.69 o 
  -5   5  17      648.61      649.26     15.05 o 
  -3   5  17      544.93      511.14     15.44 o 
  -1   5  17     3413.64     3396.16     39.94 o 
   1   5  17     6564.19     6562.85     64.23 o 
   3   5  17     4211.46     4136.35     46.92 o 
   5   5  17     1665.49     1744.02     22.53 o 
   7   5  17        1.42       -6.12      6.12 o 
   9   5  17        6.69       -6.11      7.41 o 
 -10   6  17       62.50       96.86     10.01 o 
  -8   6  17       39.80       57.43      8.25 o 
  -6   6  17     3700.90     3834.02     42.96 o 
  -4   6  17      126.22      118.63      9.38 o 
  -2   6  17      471.21      438.84     17.11 o 
   0   6  17     3787.42     3587.53     41.91 o 
   2   6  17      325.35      337.82     13.93 o 
   4   6  17     1417.75     1495.84     29.46 o 
   6   6  17      148.64      130.11     10.42 o 
   8   6  17       87.41       90.20      9.97 o 
  -9   7  17       16.16        2.79      8.38 o 
  -7   7  17      108.34       88.21     10.19 o 
  -5   7  17     3618.64     3599.08     45.96 o 
  -3   7  17       84.08       96.89      9.61 o 
  -1   7  17     1913.93     1875.82     28.34 o 
   1   7  17      200.68      245.20     12.90 o 
   3   7  17      578.13      580.75     16.82 o 
   5   7  17     1304.07     1348.72     28.33 o 
   7   7  17       28.21       33.29      7.77 o 
   9   7  17       93.70      117.75     11.11 o 
 -10   8  17     1254.58     1243.19     27.62 o 
  -8   8  17       58.41       31.38     11.50 o 
  -6   8  17     2748.39     2709.67     39.08 o 
  -4   8  17        4.67        3.32      6.89 o 
  -2   8  17      438.58      474.45     15.70 o 
   0   8  17     6035.67     5912.02     59.82 o 
   2   8  17      319.63      341.87     14.20 o 
   4   8  17        2.88       -0.47      6.67 o 
   6   8  17      174.86      197.98     12.26 o 
   8   8  17        3.28       -7.71      7.71 o 
  -9   9  17        1.46        3.30     12.06 o 
  -7   9  17      383.15      399.96     18.29 o 
  -5   9  17     1976.49     2092.18     48.45 o 
  -3   9  17      232.74      188.40     17.10 o 
  -1   9  17     7859.09     7695.59     72.92 o 
   1   9  17       19.22        4.58      6.52 o 
   3   9  17      635.20      641.55     19.00 o 
   5   9  17     2288.01     2199.90     35.57 o 
   7   9  17      412.00      414.68     16.88 o 
  -8  10  17       83.73       99.35     14.12 o 
  -6  10  17     1719.87     1651.96     55.92 o 
  -4  10  17       51.97       32.50      8.29 o 
  -2  10  17      584.94      620.01     16.98 o 
   0  10  17     5518.98     5618.10     64.11 o 
   2  10  17       42.34       39.06      8.39 o 
   4  10  17      422.24      448.74     20.53 o 
   6  10  17     1507.83     1585.99     35.83 o 
   8  10  17       35.86       45.04      8.60 o 
  -7  11  17        5.90        4.47      9.77 o 
  -5  11  17      960.08      988.13     26.29 o 
  -3  11  17      479.44      527.91     20.28 o 
  -1  11  17     1292.34     1271.25     25.14 o 
   1  11  17     2789.65     2761.63     37.10 o 
   3  11  17      128.25      100.83      9.96 o 
   5  11  17     1528.92     1576.11     30.77 o 
   7  11  17      117.70       67.70     12.27 o 
  -8  12  17        4.57       -3.01     10.26 o 
  -6  12  17     4082.37     4172.74     59.88 o 
  -4  12  17       54.25       42.08     10.37 o 
  -2  12  17      375.48      336.22     17.60 o 
   0  12  17     2598.28     2571.62     48.54 o 
   2  12  17      474.27      498.16     18.44 o 
   4  12  17      311.51      343.93     17.37 o 
   6  12  17      920.48      898.48     45.51 o 
  -7  13  17        2.73        2.54     10.46 o 
  -5  13  17      132.09      114.39     24.68 o 
  -3  13  17      143.53      102.37     12.47 o 
  -1  13  17      415.81      401.05     17.62 o 
   1  13  17      775.17      809.33     22.33 o 
   3  13  17      120.10      137.21     12.68 o 
   5  13  17       51.59       36.99     11.04 o 
  -6  14  17      171.13      188.14     15.85 o 
  -4  14  17      563.09      571.61     22.73 o 
  -2  14  17        9.82       -2.37      8.51 o 
   0  14  17       23.28       26.32     10.31 o 
   2  14  17      183.66      175.75     15.62 o 
   4  14  17      498.65      503.86     20.79 o 
  -5  15  17        1.60       14.46      9.51 o 
  -3  15  17        1.44        8.46      9.55 o 
  -1  15  17      190.52      202.42     18.37 o 
   1  15  17      133.04      134.41     14.19 o 
   3  15  17      276.23      235.19     17.57 o 
  -2  16  17      816.49      805.77     30.29 o 
   0  16  17        0.17       -4.45      9.65 o 
   2  16  17      675.59      656.85     29.25 o 
 -10   0  18      700.92      573.67     54.75 o 
  -8   0  18        2.30       22.85     14.09 o 
  -6   0  18     4810.42     4621.55    148.10 o 
  -4   0  18     1591.36     1539.64     27.71 o 
  -2   0  18      737.67      727.64     19.34 o 
   0   0  18     9363.28     9228.44     95.65 o 
   2   0  18      178.51      168.40     13.13 o 
   4   0  18     2355.14     2317.70     40.18 o 
   6   0  18      763.55      793.33     30.12 o 
   8   0  18      144.48      118.21     16.69 o 
  -9   1  18      185.72      112.77     15.52 o 
  -7   1  18     1446.81     1343.44     37.50 o 
  -5   1  18      293.99      285.88     12.94 o 
  -3   1  18       48.78       27.32      5.45 o 
  -1   1  18     2093.40     2176.09     24.32 o 
   1   1  18     4470.03     4433.47     40.79 o 
   3   1  18       57.03       50.33      6.41 o 
   5   1  18     4945.95     5253.85     54.53 o 
   7   1  18       71.57       66.80     10.22 o 
   9   1  18       38.52        9.20      9.26 o 
 -10   2  18       23.60       19.84     11.54 o 
  -8   2  18      116.55      119.01     14.13 o 
  -6   2  18     2654.40     2674.82     36.63 o 
  -4   2  18      279.03      266.75     11.76 o 
  -2   2  18      566.68      554.46     12.13 o 
   0   2  18      681.57      733.58     14.41 o 
   2   2  18      357.14      398.04     11.88 o 
   4   2  18     1896.02     2051.90     27.78 o 
   6   2  18      832.66      851.87     19.31 o 
   8   2  18      663.87      677.40     21.49 o 
  -9   3  18        3.04       -8.71      9.83 o 
  -7   3  18      189.28      186.63     11.77 o 
  -5   3  18     1145.78     1269.33     23.89 o 
  -3   3  18       53.92       45.20      6.83 o 
  -1   3  18     2956.58     2985.70     37.81 o 
   1   3  18      899.04      957.68     16.04 o 
   3   3  18      151.04      132.95      8.96 o 
   5   3  18     1444.26     1505.89     23.72 o 
   7   3  18      257.94      224.20     15.75 o 
   9   3  18        4.65       -9.37      9.37 o 
 -10   4  18      219.85      209.65     17.37 o 
  -8   4  18     1022.26     1086.76     23.25 o 
  -6   4  18      549.00      559.13     16.73 o 
  -4   4  18     1530.11     1570.70     26.84 o 
  -2   4  18      965.44      983.90     18.99 o 
   0   4  18     2542.92     2549.14     34.30 o 
   2   4  18      144.91      150.58     10.57 o 
   4   4  18      413.91      455.80     14.07 o 
   6   4  18       27.09       18.38      6.48 o 
   8   4  18       57.74       38.79      7.71 o 
  -9   5  18     1123.09     1189.92     24.75 o 
  -7   5  18      496.40      433.00     16.56 o 
  -5   5  18      533.53      567.77     15.72 o 
  -3   5  18      968.15      998.01     20.29 o 
  -1   5  18     1906.91     1946.15     34.17 o 
   1   5  18      114.31      131.97     10.14 o 
   3   5  18       75.71       97.86     10.14 o 
   5   5  18      796.83      793.54     19.73 o 
   7   5  18       69.40       81.73      9.89 o 
  -8   6  18       27.92       26.83      7.91 o 
  -6   6  18      130.47      149.45     11.88 o 
  -4   6  18      508.27      476.91     17.18 o 
  -2   6  18       70.16       80.31      8.79 o 
   0   6  18      957.57      921.98     34.71 o 
   2   6  18      137.53      151.29     11.46 o 
   4   6  18      145.67      144.43     10.71 o 
   6   6  18       36.82       27.65      8.20 o 
   8   6  18       55.63       47.30      9.18 o 
  -9   7  18        1.53        3.58      8.69 o 
  -7   7  18      433.74      459.13     18.27 o 
  -5   7  18      208.07      170.74     12.09 o 
  -3   7  18      100.76      103.35     10.22 o 
  -1   7  18      526.72      521.57     16.46 o 
   1   7  18        8.00       -3.57      7.12 o 
   3   7  18     2662.62     2666.53     39.36 o 
   5   7  18       65.96       54.82      8.94 o 
   7   7  18      696.90      681.78     19.85 o 
  -8   8  18       24.54       35.90      9.39 o 
  -6   8  18      381.27      420.84     18.55 o 
  -4   8  18        2.17       -5.28      7.07 o 
  -2   8  18       71.18       73.50      8.69 o 
   0   8  18       53.41       54.88      8.54 o 
   2   8  18       68.42       44.78      9.24 o 
   4   8  18      178.08      173.85     14.47 o 
   6   8  18      907.14      921.79     22.00 o 
  -7   9  18      342.37      273.08     16.43 o 
  -5   9  18      446.64      471.93     20.37 o 
  -3   9  18      893.98      961.94     23.81 o 
  -1   9  18       73.71       79.28      9.22 o 
   1   9  18      171.61      199.82     12.01 o 
   3   9  18      515.97      519.78     19.03 o 
   5   9  18      875.66      841.18     28.61 o 
   7   9  18       46.42       16.99      8.28 o 
  -8  10  18      719.03      697.45     27.29 o 
  -6  10  18      548.39      535.44     21.99 o 
  -4  10  18      582.47      613.08     19.41 o 
  -2  10  18      650.68      696.63     19.98 o 
   0  10  18        3.49       16.43     10.30 o 
   2  10  18      209.89      238.10     13.15 o 
   4  10  18       63.62       52.41      9.69 o 
   6  10  18     1619.36     1696.55     32.63 o 
  -7  11  18      577.68      535.69     25.14 o 
  -5  11  18      580.52      589.52     27.01 o 
  -3  11  18       73.80       62.59      9.86 o 
  -1  11  18     1484.78     1514.55     32.69 o 
   1  11  18        3.04        1.72      7.32 o 
   3  11  18       16.62        1.78     12.02 o 
   5  11  18     1888.34     2005.45     35.67 o 
  -6  12  18     2213.13     2180.48     41.38 o 
  -4  12  18        2.80       13.22      9.31 o 
  -2  12  18      995.96     1047.01     27.58 o 
   0  12  18      126.47      138.17     12.52 o 
   2  12  18       39.92       35.63      8.34 o 
   4  12  18     1297.58     1325.10     33.24 o 
  -5  13  18     1305.84     1363.20     32.12 o 
  -3  13  18       65.06       45.89     10.97 o 
  -1  13  18     1464.08     1479.81     40.45 o 
   1  13  18       26.32       13.42      8.10 o 
   3  13  18       30.86       31.01      9.85 o 
  -4  14  18      159.99      173.47     15.13 o 
  -2  14  18       71.45       60.23     11.77 o 
   0  14  18     1839.31     1837.65     34.28 o 
   2  14  18        3.12        2.36      9.02 o 
  -1  15  18     1580.60     1531.64     46.85 o 
  -9   1  19       94.28       62.47     12.64 o 
  -7   1  19      738.28      751.17     27.14 o 
  -5   1  19       40.78        6.91      8.69 o 
  -3   1  19       26.05        6.71      6.87 o 
  -1   1  19     1192.89     1297.11     18.54 o 
   1   1  19        1.12       -4.00      5.41 o 
   3   1  19      246.67      227.33     10.55 o 
   5   1  19      982.21     1080.32     21.81 o 
   7   1  19      148.15      127.81     12.22 o 
  -8   2  19       26.99        4.79     11.46 o 
  -6   2  19     1287.48     1258.93     24.39 o 
  -4   2  19       87.11       79.68      8.49 o 
  -2   2  19      122.93      125.09      8.91 o 
   0   2  19     1343.67     1349.25     19.70 o 
   2   2  19       75.41       79.16      7.31 o 
   4   2  19      822.40      909.11     19.95 o 
   6   2  19       43.61       27.95      8.29 o 
   8   2  19       19.96       29.93     18.78 o 
  -9   3  19      271.19      275.22     18.99 o 
  -7   3  19      742.50      748.62     19.51 o 
  -5   3  19      395.94      419.54     26.70 o 
  -3   3  19      166.20      154.30      9.51 o 
  -1   3  19     1253.19     1287.02     22.62 o 
   1   3  19        2.86        4.55      7.56 o 
   3   3  19        1.61       -0.22      7.70 o 
   5   3  19      759.96      802.54     19.19 o 
   7   3  19       14.51        7.79      7.72 o 
  -8   4  19      322.98      273.92     13.96 o 
  -6   4  19     1003.85      971.92     21.73 o 
  -4   4  19      226.57      201.87     11.15 o 
  -2   4  19      599.29      587.70     15.55 o 
   0   4  19      295.49      332.84     15.42 o 
   2   4  19      865.52      818.60     19.74 o 
   4   4  19     8066.97     8135.81     78.96 o 
   6   4  19      209.06      205.49     10.72 o 
  -7   5  19      168.89      148.49     15.52 o 
  -5   5  19     1105.25     1092.40     24.07 o 
  -3   5  19     1469.37     1521.10     36.23 o 
  -1   5  19     2597.29     2631.22     38.29 o 
   1   5  19      210.12      192.38     16.53 o 
   3   5  19      104.67      129.98     10.73 o 
   5   5  19      118.14      124.96     10.89 o 
   7   5  19      218.87      213.87     14.28 o 
  -8   6  19      669.91      721.25     23.46 o 
  -6   6  19     1555.26     1597.92     62.62 o 
  -4   6  19      251.18      237.47     15.01 o 
  -2   6  19     1242.18     1177.10     24.89 o 
   0   6  19     1357.85     1388.46     29.37 o 
   2   6  19       16.82        9.25      8.06 o 
   4   6  19      514.25      495.81     17.54 o 
   6   6  19     1188.65     1277.63     25.92 o 
  -7   7  19      756.86      693.55     22.60 o 
  -5   7  19      435.33      503.59     18.44 o 
  -3   7  19       39.31       28.64     10.11 o 
  -1   7  19     3040.50     3118.22     43.35 o 
   1   7  19       11.93       14.95      8.28 o 
   3   7  19     1063.72     1138.61     25.53 o 
   5   7  19     5192.81     5210.35     62.86 o 
  -6   8  19      262.93      224.47     15.40 o 
  -4   8  19       89.15       85.55     10.51 o 
  -2   8  19      486.25      507.86     27.82 o 
   0   8  19     1608.29     1478.91     28.75 o 
   2   8  19      183.11      192.21     13.37 o 
   4   8  19      790.30      851.87     24.11 o 
   6   8  19     1466.17     1559.89     31.20 o 
  -7   9  19     2599.70     2591.75     52.28 o 
  -5   9  19      929.14      974.59     31.04 o 
  -3   9  19       98.78      128.32     11.71 o 
  -1   9  19     1411.03     1440.30     26.44 o 
   1   9  19      531.51      526.95     19.18 o 
   3   9  19      452.29      483.02     19.45 o 
   5   9  19     1499.90     1561.65     31.30 o 
  -6  10  19     1331.41     1320.57     30.72 o 
  -4  10  19       67.99       63.12     10.15 o 
  -2  10  19      664.44      650.34     20.51 o 
   0  10  19      428.68      439.64     24.39 o 
   2  10  19     2161.46     2203.92     36.84 o 
   4  10  19     1472.23     1459.40     30.03 o 
  -5  11  19     1264.52     1281.68     31.35 o 
  -3  11  19        1.59        0.42      8.11 o 
  -1  11  19     3107.23     3142.78     45.15 o 
   1  11  19       37.48       19.28      8.30 o 
   3  11  19     1346.35     1320.35     28.74 o 
  -4  12  19       61.03       80.94     25.84 o 
  -2  12  19      600.45      612.50     22.81 o 
   0  12  19      225.82      182.72     12.62 o 
   2  12  19      517.41      554.79     29.64 o 
  -1  13  19      330.77      334.68     19.48 o 
   1  13  19      706.09      809.34     21.68 o 
  -8   0  20       49.12       10.67     20.64 o 
  -6   0  20     4627.11     4553.59     95.53 o 
  -4   0  20        1.62        9.02     13.03 o 
  -2   0  20      464.78      405.67     17.73 o 
   0   0  20     1382.32     1395.97     30.89 o 
   2   0  20        1.48       -6.96      8.82 o 
   4   0  20     4106.28     4279.44     61.60 o 
   6   0  20      213.11      185.99     19.77 o 
  -7   1  20     3717.61     3588.00     60.50 o 
  -5   1  20       35.09        3.00      9.75 o 
  -3   1  20      142.04      124.20      9.22 o 
  -1   1  20     3553.66     3586.20     36.06 o 
   1   1  20       17.32        0.41      6.26 o 
   3   1  20     1180.32     1267.48     23.31 o 
   5   1  20     3990.74     4033.82     46.67 o 
  -8   2  20      125.34       90.79     14.39 o 
  -6   2  20      919.03      872.13     26.65 o 
  -4   2  20      201.12      212.62     19.99 o 
  -2   2  20      389.00      388.26     14.47 o 
   0   2  20      816.64      822.49     17.61 o 
   2   2  20       23.53       15.55     10.40 o 
   4   2  20     2766.02     2835.45     37.13 o 
   6   2  20      238.12      266.67     13.57 o 
  -7   3  20     1202.26     1225.18     31.63 o 
  -5   3  20       19.21        9.68      7.76 o 
  -3   3  20       19.77       18.35      7.75 o 
  -1   3  20      978.69     1019.90     20.44 o 
   1   3  20      263.72      261.61     13.63 o 
   3   3  20      170.65      113.48     11.49 o 
   5   3  20     3283.50     3374.24     41.80 o 
  -6   4  20      426.57      359.33     20.52 o 
  -4   4  20      113.90      117.55     10.31 o 
  -2   4  20      289.07      316.74     19.40 o 
   0   4  20       25.45       37.70      8.72 o 
   2   4  20      103.32      109.14     10.47 o 
   4   4  20     1283.86     1378.42     31.18 o 
   6   4  20       40.93       38.29     10.11 o 
  -7   5  20      272.00      225.15     15.39 o 
  -5   5  20      473.30      499.24     22.03 o 
  -3   5  20      448.32      489.49     20.13 o 
  -1   5  20       76.26       71.21      9.99 o 
   1   5  20       39.06       15.68      8.36 o 
   3   5  20     1394.04     1358.50     28.11 o 
   5   5  20      674.77      739.90     22.42 o 
  -6   6  20       37.09       31.77     10.91 o 
  -4   6  20        6.33       -4.99      8.76 o 
  -2   6  20     2298.39     2259.21     39.56 o 
   0   6  20      137.08      160.88     12.57 o 
   2   6  20      146.25      103.06     11.30 o 
   4   6  20       93.13      115.77     12.02 o 
  -5   7  20      418.13      344.79     19.78 o 
  -3   7  20      957.09     1018.02     30.94 o 
  -1   7  20       34.48       32.81      9.10 o 
   1   7  20       12.34       22.09      8.73 o 
   3   7  20     1226.06     1141.26     26.23 o 
   5   7  20      470.95      433.91     19.23 o 
  -4   8  20      261.18      260.24     17.21 o 
  -2   8  20        1.00        2.83      9.19 o 
   0   8  20       16.79       17.41      8.97 o 
   2   8  20      501.76      457.64     21.43 o 
   4   8  20       12.56        7.28      8.96 o 
  -5   9  20      484.06      508.25     19.85 o 
  -3   9  20        7.33       15.18      9.58 o 
  -1   9  20      728.78      793.08     22.14 o 
   1   9  20      893.96      933.76     31.80 o 
   3   9  20      456.44      465.84     19.42 o 
  -4  10  20      283.98      304.07     17.28 o 
  -2  10  20      283.09      253.31     15.45 o 
   0  10  20        9.43       10.86      9.24 o 
   2  10  20      126.78      150.66     13.07 o 
  -1  11  20      880.90      956.38     37.81 o 
   1  11  20      186.05      170.75     36.14 o 
  -5   1  21       64.15       55.36     11.70 o 
  -3   1  21      288.96      288.18     13.80 o 
  -1   1  21      572.13      561.46     16.64 o 
   1   1  21      186.44      191.05     10.46 o 
   3   1  21      813.64      834.23     19.78 o 
  -6   2  21      258.05      238.03     17.29 o 
  -4   2  21       80.70       86.23     10.56 o 
  -2   2  21      102.92       83.01     10.42 o 
   0   2  21       28.68       33.31      7.96 o 
   2   2  21      253.13      270.82     15.21 o 
   4   2  21       78.12       84.85     10.07 o 
  -5   3  21      558.70      659.30     20.12 o 
  -3   3  21      315.58      305.06     14.35 o 
  -1   3  21      896.05      988.28     31.24 o 
   1   3  21      401.72      391.86     17.34 o 
   3   3  21      494.27      511.14     19.65 o 
  -4   4  21     1100.71     1062.48     36.62 o 
  -2   4  21     2988.64     2954.91     46.34 o 
   0   4  21        4.72       -3.66      8.16 o 
   2   4  21        3.50       -8.33      8.40 o 
   4   4  21      226.87      237.66     15.14 o 
  -5   5  21      155.60      119.35     14.94 o 
  -3   5  21       48.18       31.66     10.75 o 
  -1   5  21      295.86      305.51     15.73 o 
   1   5  21      743.70      774.68     21.60 o 
   3   5  21     1498.55     1591.88     36.62 o 
  -4   6  21        8.94        7.71      9.52 o 
  -2   6  21     1067.98     1045.59     30.53 o 
   0   6  21       31.47       12.73      9.02 o 
   2   6  21       64.39       71.26     10.85 o 
  -3   7  21      106.46      120.57     12.86 o 
  -1   7  21     4510.36     4526.02     64.95 o 
   1   7  21      141.64       99.61     11.70 o 
  -2   8  21      732.70      747.84     24.34 o 
   0   8  21       19.55        3.84      9.17 o 
  -2   0  22     1899.45     1911.72     80.24 o 
   0   0  22     1108.23     1204.03     38.09 o 
   2   0  22      326.02      290.49     45.90 o 
  -3   1  22     1655.68     1599.28     54.41 o 
  -1   1  22     1532.09     1593.88     28.12 o 
   1   1  22      170.50      186.59     16.10 o 
  -2   2  22     1086.97     1070.73     28.39 o 
   0   2  22       25.89        9.77      9.79 o 
  -1   3  22     1026.66     1024.75     34.97 o 
   1   3  22        9.80       -5.99     10.41 o 
   0   4  22      113.83      109.57     19.22 o 
                                                 
